# Supplementary material for: The mechanism analysis of exogenous melatonin in limiting pear fruit aroma decrease under low temperature storage
Source: PeerJ. 2022 Oct 14;10:e14166. doi: 10.7717/peerj.14166 (PMC9575684; doi:10.7717/peerj.14166)
Supplement: Supplemental Information 6 [file peerj-10-14166-s006.xlsx]

## Sheet: MT-vs-CK
Table S4 The annnoation information of 2761 DEGs
Gene ID	BaseMean	BaseMean	BaseMean	FoldChange	log2FoldChange	Pval	Padj	Up_down	CK1	CK2	CK3	MT1	MT2	MT3	NR_id	Description	Gene_symbol	GO_id	GO_term	KEGG Pathway	KEGG pathway_description
pycom01g03560	152.564	211.409	93.7184	0.443303	-1.17364	1.07e-09	1.08e-08	Down	21.1355	15.5195	23.3263	10.3059	6.86749	7.61999	gi|1162562044|ref|XP_020420939.1|	uncharacterized protein LOC18781052 [Prunus persica]
pycom01g03990	378.672	512.033	245.311	0.479093	-1.06162	1.81e-26	3.59e-25	Down	16.4566	14.0699	15.3939	8.84583	7.81729	7.06605	gi|658025939|ref|XP_008348388.1|	PREDICTED: U-box domain-containing protein 28-like [Malus domestica]	PUB27	GO:0016567,GO:0004842	protein ubiquitination|ubiquitin-protein transferase activity
pycom01g04730	8.22112	11.8375	4.60475	0.388997	-1.36217	0.0471422	0.135988	Down	0.367501	0.473038	0.291343	0.19055	0.154536	0.226763	gi|1079261493|ref|XP_018501320.1|	PREDICTED: ethylene-responsive transcription factor ABR1-like [Pyrus x bretschneideri]	ERF113	GO:0006355,GO:0003677,GO:0003700	regulation of transcription, DNA-templated|DNA binding|DNA-binding transcription factor activity
pycom01g04950	359.227	500.511	217.943	0.435441	-1.19945	2.27e-31	5.06e-30	Down	28.5768	21.7927	28.6902	15.6525	27.5717	22.4802	gi|657947980|ref|XP_008392614.1|	PREDICTED: uncharacterized protein LOC103454794 isoform X1 [Malus domestica]
pycom01g05350	232.965	384.533	81.3963	0.211676	-2.24007	6.12e-28	1.26e-26	Down	3.98846	4.58488	5.59402	1.88046	2.01811	2.37713	gi|694407612|ref|XP_009378537.1|	PREDICTED: probable glucan 1,3-beta-glucosidase A [Pyrus x bretschneideri]	exgA	GO:0007015,GO:0005975,GO:0051015,GO:0004553	actin filament organization|carbohydrate metabolic process|actin filament binding|hydrolase activity, hydrolyzing O-glycosyl compounds
pycom01g05690	9.80806	18.3855	1.23065	0.0669359	-3.90108	3.61e-07	2.93e-06	Down	0.246718	0.517086	0.355613	0.0973509	0.0331076	0	gi|1079250626|ref|XP_018499170.1|	PREDICTED: probable xyloglucan galactosyltransferase GT17 [Pyrus x bretschneideri]	GT17	GO:0006486,GO:0016757	protein glycosylation|transferase activity, transferring glycosyl groups
pycom01g05930	65.9517	103.599	28.3045	0.273212	-1.8719	4.81e-15	6.56e-14	Down	3.3515	2.87363	2.41965	1.06769	1.21203	0.936564	gi|694390249|ref|XP_009370699.1|	PREDICTED: zinc finger protein STOP1 homolog [Pyrus x bretschneideri]	Os01g0871200	GO:0003676	nucleic acid binding
pycom01g06600	883.465	1192.51	574.421	0.481691	-1.05382	1.63e-17	2.48e-16	Down	55.6666	53.282	46.7172	28.5734	29.301	22.7292	gi|1079252109|ref|XP_018499468.1|	PREDICTED: mitochondrial uncoupling protein 5-like [Pyrus x bretschneideri]	PUMP4
pycom01g06840	336.125	468.675	203.575	0.434364	-1.20302	1.27e-13	1.61e-12	Down	7.66983	7.07229	8.8121	3.652	3.80317	3.16949	gi|694374875|ref|XP_009364239.1|	PREDICTED: receptor-like cytosolic serine/threonine-protein kinase RBK1 isoform X1 [Pyrus x bretschneideri]	RBK1	GO:0006468,GO:0005524,GO:0004672	protein phosphorylation|ATP binding|protein kinase activity
pycom01g07280	520.563	799.012	242.114	0.303016	-1.72253	1.44e-80	6.61e-79	Down	10.7436	9.18252	9.89803	3.81788	4.19735	5.08568	gi|657946157|ref|XP_008383421.1|	PREDICTED: kinesin-like protein KIF19 [Malus domestica]	KIN8B	GO:0007018,GO:0007018,GO:0005524,GO:0008017,GO:0003777	microtubule-based movement|microtubule-based movement|ATP binding|microtubule binding|microtubule motor activity
pycom01g07310	52.1474	102.146	2.14853	0.0210339	-5.57114	3.27e-45	9.64e-44	Down	2.81862	2.59365	3.32209	0.175794	0.0448327	0.0437031	gi|657946145|ref|XP_008383359.1|	PREDICTED: transcription factor bHLH18-like isoform X2 [Malus domestica]	BHLH25	GO:0046983	protein dimerization activity
pycom01g07360	31.5127	62.1112	0.914135	0.0147177	-6.0863	1.93e-25	3.72e-24	Down	1.80926	2.04934	1.24858	0	0	0.112469	gi|694451882|ref|XP_009351009.1|	PREDICTED: trans-resveratrol di-O-methyltransferase-like [Pyrus x bretschneideri]	OMT3	GO:0008171,GO:0008168	O-methyltransferase activity|methyltransferase activity
pycom01g07440	34.5169	55.4829	13.5509	0.244235	-2.03366	1.08e-09	1.08e-08	Down	2.61653	2.73751	3.12363	0.86305	0.890461	0.460355	gi|694403987|ref|XP_009376896.1|	PREDICTED: BON1-associated protein 2-like [Pyrus x bretschneideri]	BAP2
pycom01g07460	210.896	299.544	122.247	0.408111	-1.29297	1.09e-22	1.97e-21	Down	18.2835	17.572	17.9296	7.26667	7.83613	8.55745	gi|658037472|ref|XP_008354303.1|	PREDICTED: BON1-associated protein 2-like [Malus domestica]	BAP2
pycom01g08550	15.9026	7.84495	23.9602	3.05422	1.6108	0.0010995	0.00519686	Up	0.848132	0.742265	0.571881	3.01449	1.45675	2.05093	gi|1039933632|ref|XP_017186655.1|	PREDICTED: receptor like protein 30-like [Malus domestica]	EIX2	GO:0005515	protein binding
pycom01g08600	20.1587	11.0845	29.2329	2.63727	1.39905	0.00117448	0.00551124	Up	0.125655	0.211271	0.330628	0.561553	0.568842	0.665747	gi|694430000|ref|XP_009342503.1|	PREDICTED: probable LRR receptor-like serine/threonine-protein kinase At4g36180 isoform X3 [Pyrus x bretschneideri]	EIX2	GO:0005515	protein binding
pycom01g08660	29.7194	14.2946	45.1441	3.15811	1.65906	3.49e-06	2.51e-05	Up	0.267923	0.21867	0.421756	1.46979	0.870808	1.06071	gi|694429998|ref|XP_009342502.1|	PREDICTED: probable leucine-rich repeat receptor-like protein kinase At5g63930 isoform X1 [Pyrus x bretschneideri]	EIX2	GO:0005515	protein binding
pycom01g09200	37.6233	59.0025	16.2441	0.275313	-1.86086	0.00041843	0.00216492	Down	0.516101	0.270802	0.588562	0.0598552	0	0.236289	gi|1079229536|ref|XP_009367876.2|	PREDICTED: receptor-like protein 12 [Pyrus x bretschneideri]	EIX2	GO:0005515	protein binding
pycom01g09210	67.4261	101.958	32.8945	0.322629	-1.63205	2.25e-12	2.68e-11	Down	3.34779	2.65689	3.21362	1.15566	0.986038	1.35668	gi|1079229545|ref|XP_009367821.2|	PREDICTED: LRR receptor-like serine/threonine-protein kinase GSO2 [Pyrus x bretschneideri]	EIX2	GO:0005515	protein binding
pycom01g09270	55.2153	78.7676	31.6631	0.401981	-1.3148	3.46e-06	2.49e-05	Down	0.727141	0.98095	0.632198	0.478601	0.390166	0.190586	gi|1079229536|ref|XP_009367876.2|	PREDICTED: receptor-like protein 12 [Pyrus x bretschneideri]	EIX2	GO:0005515	protein binding
pycom01g09280	137.508	209.843	65.1718	0.310574	-1.68699	1.68e-24	3.19e-23	Down	2.37999	2.62696	3.14455	0.677243	0.723391	1.1581	gi|1079229545|ref|XP_009367821.2|	PREDICTED: LRR receptor-like serine/threonine-protein kinase GSO2 [Pyrus x bretschneideri]	EIX2	GO:0005515	protein binding
pycom01g09370	516.847	849.609	184.084	0.216669	-2.20643	2.04e-124	1.4e-122	Down	76.3532	85.5421	78.9581	21.9654	17.0465	17.811	gi|1079229538|ref|XP_018505401.1|	PREDICTED: LRR receptor-like serine/threonine-protein kinase FLS2 isoform X1 [Pyrus x bretschneideri]
pycom01g09380	1961.08	3186.15	736.004	0.231001	-2.11403	4.45364818340904e-313	8.13524016038919e-311	Down	32.6982	32.7516	32.8831	7.94114	9.1955	7.29361	gi|1079229538|ref|XP_018505401.1|	PREDICTED: LRR receptor-like serine/threonine-protein kinase FLS2 isoform X1 [Pyrus x bretschneideri]	EIX2	GO:0005515	protein binding
pycom01g09850	10.4437	1.81439	19.073	10.512	3.39397	2.16e-06	1.6e-05	Up	0	0.0966854	0.0309271	0.394807	0.459881	0.365215	gi|694447307|ref|XP_009349812.1|	PREDICTED: probable polygalacturonase [Pyrus x bretschneideri]	GSVIVT00026920001	GO:0005975,GO:0004650	carbohydrate metabolic process|polygalacturonase activity
pycom01g09960	433.66	664.22	203.101	0.305773	-1.70946	1.96e-18	3.09e-17	Down	17.7038	16.5842	13.6782	4.97174	6.10533	4.60779	gi|4996109|dbj|BAA78333.1|	1-aminocyclopropane-1-carboxylic acid synthase [Pyrus pyrifolia]	ACS1	GO:0009058,GO:0003824,GO:0003824,GO:0030170	biosynthetic process|catalytic activity|catalytic activity|pyridoxal phosphate binding	ko00270	Cysteine and methionine metabolism
pycom01g10030	26.5245	51.5198	1.52919	0.0296815	-5.07429	3.03e-22	5.42e-21	Down	1.61982	1.25667	1.93108	0.0460876	0	0.09244	gi|694426913|ref|XP_009341117.1|	PREDICTED: WRKY transcription factor 22-like [Pyrus x bretschneideri]	WRKY22	GO:0006355,GO:0003700,GO:0043565	regulation of transcription, DNA-templated|DNA-binding transcription factor activity|sequence-specific DNA binding
pycom01g10190	7615.68	11773.9	3457.48	0.293656	-1.7678	3.82e-117	2.45e-115	Down	545.146	552.757	498.96	169.274	167.168	156.631	gi|657942880|ref|XP_008344317.1|	PREDICTED: LOW QUALITY PROTEIN: delta(8)-fatty-acid desaturase 1-like [Malus domestica]	SLD2	GO:0006629,GO:0006629,GO:0016021,GO:0016491	lipid metabolic process|lipid metabolic process|integral component of membrane|oxidoreductase activity
pycom01g10280	2544.33	1615.74	3472.92	2.14943	1.10396	1.66e-46	5e-45	Up	13.0799	13.7902	14.1789	30.3483	29.558	33.3132	gi|694404731|ref|XP_009377235.1|	PREDICTED: BAG family molecular chaperone regulator 6 isoform X1 [Pyrus x bretschneideri]	BAG6	GO:0051087,GO:0005515	chaperone binding|protein binding
pycom01g10600	566.427	1016.02	116.831	0.114989	-3.12043	7.23e-174	6.83e-172	Down	12.7657	12.1144	13.4886	1.56984	1.55783	1.46363	gi|694404815|ref|XP_009377273.1|	PREDICTED: protein ENHANCED DISEASE RESISTANCE 4-like [Pyrus x bretschneideri]	EDR4
pycom01g10700	407.461	257.797	557.125	2.1611	1.11177	1.6e-21	2.79e-20	Up	6.62788	5.85495	5.72395	12.1953	14.4664	13.6768	gi|694417494|ref|XP_009336808.1|	PREDICTED: rhodanese-like domain-containing protein 4, chloroplastic isoform X1 [Pyrus x bretschneideri]	STR4
pycom01g10790	216.037	374.297	57.7771	0.154362	-2.69561	1.54e-54	5.22e-53	Down	6.38047	4.62636	5.15465	0.591271	1.04743	1.34599	gi|694417452|ref|XP_009336790.1|	PREDICTED: cyclic nucleotide-gated ion channel 1-like [Pyrus x bretschneideri]	CNGC1	GO:0006811,GO:0055085,GO:0016020,GO:0005216	ion transport|transmembrane transport|membrane|ion channel activity
pycom01g11010	4434.69	1600.66	7268.72	4.54108	2.18304	0	0	Up	52.6356	56.4452	56.8	259.303	264.088	275.729	gi|694400736|ref|XP_009375448.1|	PREDICTED: homeobox-leucine zipper protein ATHB-12-like [Pyrus x bretschneideri]	ATHB-7	GO:0006355,GO:0003677,GO:0003700,GO:0043565	regulation of transcription, DNA-templated|DNA binding|DNA-binding transcription factor activity|sequence-specific DNA binding
pycom01g11180	5.52138	2.11382	8.92894	4.22408	2.07864	0.0225424	0.0734026	Up	0.0575153	0	0.0291847	0.292834	0.216361	0.133466	gi|657943017|ref|XP_008350469.1|	PREDICTED: protein IQ-DOMAIN 1-like isoform X1 [Malus domestica]	IQD1	GO:0005515	protein binding
pycom01g11470	3.20349	6.10039	0.306588	0.050257	-4.31453	0.00425403	0.0174764	Down	0	0.353213	0.271509	0.0617957	0	0	gi|1027085822|ref|XP_016652251.1|	PREDICTED: protein LHY isoform X1 [Prunus mume]
pycom01g11480	156.246	268.806	43.6863	0.16252	-2.62131	4.78e-56	1.65e-54	Down	5.67623	4.19831	4.84192	1.87637	1.81796	1.37265	gi|694414022|ref|XP_009335250.1|	PREDICTED: anthranilate N-methyltransferase-like [Pyrus x bretschneideri]		GO:0008171,GO:0008168,GO:0046983	O-methyltransferase activity|methyltransferase activity|protein dimerization activity
pycom01g11490	68.4603	129.868	7.05237	0.0543041	-4.2028	1.45e-46	4.39e-45	Down	3.89294	3.30204	4.09181	0.207951	0.282903	0.685157	gi|694414022|ref|XP_009335250.1|	PREDICTED: anthranilate N-methyltransferase-like [Pyrus x bretschneideri]	HOMT1	GO:0008171,GO:0008168,GO:0046983	O-methyltransferase activity|methyltransferase activity|protein dimerization activity
pycom01g11670	980.972	1675.29	286.653	0.171107	-2.54703	1.56e-263	2.34e-261	Down	21.4352	20.4802	20.499	3.16114	2.37459	3.12771	gi|1039927206|ref|XP_008362662.2|	PREDICTED: NAC domain-containing protein 62-like [Malus domestica]	NTL9	GO:0006355,GO:0003677	regulation of transcription, DNA-templated|DNA binding
pycom01g11720	93.517	153.49	33.5436	0.218539	-2.19404	1.72e-26	3.43e-25	Down	4.98824	3.73398	3.65055	1.09243	1.48468	0.674716	gi|1079251920|ref|XP_009340834.2|	PREDICTED: uncharacterized protein LOC103932908 [Pyrus x bretschneideri]
pycom01g11730	326.958	450.974	202.941	0.450006	-1.15198	5.18e-27	1.04e-25	Down	3.18914	3.35026	3.986	2.63072	2.65434	2.49034	gi|1079251920|ref|XP_009340834.2|	PREDICTED: uncharacterized protein LOC103932908 [Pyrus x bretschneideri]	NAC014	GO:0006355,GO:0003677	regulation of transcription, DNA-templated|DNA binding
pycom01g11740	191.558	292.157	90.9588	0.311336	-1.68346	1.32e-18	2.09e-17	Down	4.78051	3.65103	4.38184	1.04555	0.998121	1.46609	gi|694426315|ref|XP_009340842.1|	PREDICTED: uncharacterized calcium-binding protein At1g02270-like [Pyrus x bretschneideri]	At1g02270
pycom01g12540	36.1933	18.6016	53.785	2.89142	1.53178	1.83e-06	1.36e-05	Up	0.352473	0.247216	1.29998	2.68546	2.20015	3.38019	gi|658023582|ref|XP_008347193.1|	PREDICTED: transcription factor 25-like [Malus domestica]
pycom01g12890	708.497	1063.88	353.111	0.331908	-1.59115	9.33e-92	4.79e-90	Down	24.5666	26.6152	26.6668	12.1393	12.2181	12.5866	gi|694386273|ref|XP_009368928.1|	PREDICTED: vacuolar protein sorting-associated protein 24 homolog 1-like isoform X3 [Pyrus x bretschneideri]	VPS24-1	GO:0007034	vacuolar transport	ko04144	Endocytosis
pycom01g13000	986.796	1356.23	617.363	0.455206	-1.13541	4.81e-41	1.31e-39	Down	25.5664	25.9224	23.3647	12.8552	11.1563	11.4058	gi|694386245|ref|XP_009368915.1|	PREDICTED: U-box domain-containing protein 14 [Pyrus x bretschneideri]	PUB14	GO:0016567,GO:0005515,GO:0004842	protein ubiquitination|protein binding|ubiquitin-protein transferase activity
pycom01g13410	27.6641	36.8963	18.4319	0.49956	-1.00127	0.00486608	0.0196725	Down	1.55233	1.3667	0.915501	0.793269	0.612996	0.922381	gi|694435199|ref|XP_009344774.1|	PREDICTED: uncharacterized protein LOC103936651 [Pyrus x bretschneideri]	WAV3
pycom01g13550	322.516	105.4	539.632	5.11983	2.3561	7.38e-89	3.67e-87	Up	4.58741	4.67178	5.53264	27.2749	23.6175	27.1283	gi|694435166|ref|XP_009344758.1|	PREDICTED: probable aquaporin PIP2-5 isoform X1 [Pyrus x bretschneideri]	PIP2-5	GO:0055085,GO:0016020,GO:0015267	transmembrane transport|membrane|channel activity
pycom01g13660	1816.14	2496.08	1136.2	0.455195	-1.13544	3.6e-96	1.94e-94	Down	29.0362	28.7933	32.0512	13.8542	14.5998	15.6231	gi|694406566|ref|XP_009378084.1|	PREDICTED: aminodeoxychorismate synthase, chloroplastic-like [Pyrus x bretschneideri]	ADCS	GO:0009058,GO:0009396	biosynthetic process|folic acid-containing compound biosynthetic process	ko00790	Folate biosynthesis
pycom01g13760	19.69	12.9682	26.4118	2.03665	1.0262	0.0338206	0.103048	Up	0.20317	0.121832	0.234763	0.91113	0.299442	0.398368	gi|694406585|ref|XP_009378090.1|	PREDICTED: MLO-like protein 6 [Pyrus x bretschneideri]	MLO6	GO:0006952,GO:0016021	defense response|integral component of membrane
pycom01g13820	2063.06	3153.56	972.553	0.308398	-1.69713	9.14e-219	1.1e-216	Down	107.132	109.313	111.154	37.059	37.8301	33.2462	gi|694406607|ref|XP_009378100.1|	PREDICTED: uncharacterized protein LOC103966639 [Pyrus x bretschneideri]
pycom01g13880	8.17581	14.8206	1.53106	0.103307	-3.27499	0.000613451	0.00306345	Down	0.894264	1.45714	0.604636	0.185702	0	0	gi|1162523324|ref|XP_020411902.1|	uncharacterized protein LOC18785892 [Prunus persica]
pycom01g14010	168.883	74.0904	263.676	3.55883	1.83141	6.06e-33	1.4e-31	Up	16.6756	19.8887	23.9857	73.4553	55.3243	64.7582	gi|1139790583|gb|ONI24010.1|	hypothetical protein PRUPE_2G218700 [Prunus persica]	LT101.2	GO:0016021	integral component of membrane
pycom01g14170	20.1372	34.1048	6.16965	0.180903	-2.46671	5.77e-08	5.07e-07	Down	0.349505	0.306152	0.263602	0.0531886	0.0823904	0.0264943	gi|694406684|ref|XP_009378134.1|	PREDICTED: ethylene-responsive transcription factor RAP2-7-like [Pyrus x bretschneideri]	RAP2-7
pycom01g14910	27.703	41.287	14.119	0.341971	-1.54805	2.09e-05	0.000135341	Down	1.1982	1.35229	1.00695	0.421894	0.351104	0.5694	gi|694419211|ref|XP_009337571.1|	PREDICTED: putative nuclease HARBI1 [Pyrus x bretschneideri]	At3g55350
pycom01g15230	5934.2	3813.03	8055.37	2.11259	1.07901	2.29e-151	1.87e-149	Up	65.5299	67.5204	66.4259	142.251	148.572	151.92	gi|657943746|ref|XP_008370710.1|	PREDICTED: heat shock cognate 70 kDa protein 2 [Malus domestica]	MED37C			ko04010,ko04141,ko03040,ko04144	MAPK signaling pathway|Protein processing in endoplasmic reticulum|Spliceosome|Endocytosis
pycom01g15340	4.10057	1.43066	6.77048	4.73242	2.24258	0.0390053	0.116093	Up	0.0988935	0	0	0.273563	0.560033	0.359959	gi|694318577|ref|XP_009343365.1|	PREDICTED: heat shock cognate 70 kDa protein-like [Pyrus x bretschneideri]	HSC-I			ko04010,ko04141,ko03040,ko04144	MAPK signaling pathway|Protein processing in endoplasmic reticulum|Spliceosome|Endocytosis
pycom01g15420	11.5367	7.08047	15.9929	2.25873	1.17551	0.0433977	0.126835	Up	0.34785	0	0.354336	0.363679	0.450259	0.641713	gi|694318575|ref|XP_009343355.1|	PREDICTED: heat shock cognate 70 kDa protein-like [Pyrus x bretschneideri]	HSP70			ko04010,ko04141,ko03040,ko04144	MAPK signaling pathway|Protein processing in endoplasmic reticulum|Spliceosome|Endocytosis
pycom01g15500	1.637	3.27399	0	0	-	0.043912	0.128188	Down	0.0310554	0.128798	0	0	0	0	gi|694318601|ref|XP_009343476.1|	PREDICTED: glucan endo-1,3-beta-glucosidase [Pyrus x bretschneideri]	GLC1	GO:0005975,GO:0004553	carbohydrate metabolic process|hydrolase activity, hydrolyzing O-glycosyl compounds
pycom01g15730	28.4645	47.7163	9.21271	0.193073	-2.37278	3.67e-10	3.8e-09	Down	1.66166	1.40353	1.63895	0.581402	0.168459	0.247061	gi|1079209881|ref|XP_018500064.1|	PREDICTED: aspartic proteinase PCS1 isoform X1 [Pyrus x bretschneideri]	PCS1	GO:0006508,GO:0004190	proteolysis|aspartic-type endopeptidase activity
pycom01g16030	284.156	412.383	155.93	0.378119	-1.40309	2.06e-28	4.31e-27	Down	9.54099	10.62	9.07883	4.46908	4.00765	3.1382	gi|694318711|ref|XP_009343916.1|	PREDICTED: wall-associated receptor kinase-like 20 [Pyrus x bretschneideri]	WAKL20	GO:0006468,GO:0005524,GO:0005524,GO:0030247,GO:0004672	protein phosphorylation|ATP binding|ATP binding|polysaccharide binding|protein kinase activity
pycom01g16160	9.92287	3.21312	16.6326	5.17646	2.37197	0.000393229	0.00204869	Up	0.0635985	0.0335144	0.0323965	0.355338	0.449712	0.292812	gi|1079209929|ref|XP_018500151.1|	PREDICTED: protein DA1-related 2-like isoform X2 [Pyrus x bretschneideri]	DAR2
pycom01g16280	68.282	94.4187	42.1453	0.446366	-1.1637	0.000220634	0.00121098	Down	5.7092	4.47551	3.95385	2.10378	2.40598	2.44248	gi|694318788|ref|XP_009344267.1|	PREDICTED: UDP-glycosyltransferase 76F1-like [Pyrus x bretschneideri]	UGT76F1	GO:0016758	transferase activity, transferring hexosyl groups
pycom01g16440	5.4718	10.0171	0.926483	0.0924899	-3.43456	0.000565474	0.00284561	Down	0.518503	0.272946	0.457077	0	0.121541	0.0593724	gi|694318806|ref|XP_009344364.1|	PREDICTED: uncharacterized protein LOC103936238 [Pyrus x bretschneideri]
pycom01g16700	11764.6	6776.86	16752.3	2.47198	1.30567	1.93e-261	2.86e-259	Up	292.968	307.557	300.74	759.861	776.793	763.817	gi|1315968771|dbj|GAY39127.1|	hypothetical protein CUMW_042000 [Citrus unshiu]	TRG-31	GO:0055085,GO:0016020,GO:0015267	transmembrane transport|membrane|channel activity
pycom01g16720	7921.64	13838.1	2005.16	0.144901	-2.78686	0	0	Down	333.178	334.292	322.228	52.0226	49.525	51.872	gi|694318863|ref|XP_009344589.1|	PREDICTED: nematode resistance protein-like HSPRO2 [Pyrus x bretschneideri]	HSPRO2	GO:0006952,GO:0019441,GO:0020037,GO:0046872	defense response|tryptophan catabolic process to kynurenine|heme binding|metal ion binding
pycom01g17000	591.884	1088.47	95.2957	0.0875499	-3.51375	7.43e-279	1.22e-276	Down	70.3159	69.1894	59.2994	5.8235	3.32622	4.37261	gi|694318930|ref|XP_009344846.1|	PREDICTED: uncharacterized protein LOC103936709 [Pyrus x bretschneideri]
pycom01g17070	540.206	880.615	199.797	0.226884	-2.13998	7.89e-123	5.28e-121	Down	14.0664	14.7031	14.4117	3.55517	3.59877	3.40979	gi|694318953|ref|XP_009344949.1|	PREDICTED: putative serine/threonine-protein kinase-like protein CCR3 [Pyrus x bretschneideri]	CCR3	GO:0006468,GO:0005524,GO:0005524,GO:0004672	protein phosphorylation|ATP binding|ATP binding|protein kinase activity
pycom01g17120	509.104	685.882	332.327	0.484525	-1.04536	8.82e-33	2.03e-31	Down	21.3641	21.3715	21.6614	10.9158	11.5888	10.9757	gi|694318967|ref|XP_009344998.1|	PREDICTED: protein SRG1 [Pyrus x bretschneideri]	At5g05600	GO:0055114,GO:0016491	oxidation-reduction process|oxidoreductase activity
pycom01g17130	22848.8	36473.7	9223.83	0.25289	-1.98342	0	0	Down	751.473	752.515	729.908	200.607	204.653	199.182	gi|694318970|ref|XP_009345008.1|	PREDICTED: zinc finger CCCH domain-containing protein 29-like [Pyrus x bretschneideri]	At2g40140	GO:0046872,GO:0005515	metal ion binding|protein binding
pycom01g17200	1765.62	3330.8	200.452	0.0601813	-4.05454	0	0	Down	78.1724	74.7732	76.248	4.41055	4.94691	4.63007	gi|694318993|ref|XP_009345093.1|	PREDICTED: probable protein phosphatase 2C 25 [Pyrus x bretschneideri]	At2g30020	GO:0006470,GO:0003824,GO:0043169,GO:0004722	protein dephosphorylation|catalytic activity|cation binding|protein serine/threonine phosphatase activity
pycom01g17250	7.04789	12.2477	1.84812	0.150896	-2.72838	0.000779882	0.00381249	Down	0.238001	0.750063	0.873712	0	0.150364	0	gi|657944372|ref|XP_008374172.1|	PREDICTED: transcriptional activator Myb-like [Malus domestica]	MYB73	GO:0003677	DNA binding
pycom01g17290	23.7788	37.4192	10.1384	0.270941	-1.88395	2.7e-06	1.97e-05	Down	1.44595	1.62454	1.02749	0.395044	0.503302	0.537265	gi|694319017|ref|XP_009345206.1|	PREDICTED: trihelix transcription factor ASIL2-like [Pyrus x bretschneideri]	ASIL2
pycom01g17370	2249.11	3883.26	614.961	0.158362	-2.6587	0	0	Down	66.3173	63.7247	68.7904	10.8091	10.4994	10.0791	gi|658037194|ref|XP_008354162.1|	PREDICTED: inactive receptor-like serine/threonine-protein kinase At2g40270 [Malus domestica]	MDIS1	GO:0006468,GO:0005524,GO:0005515,GO:0004672	protein phosphorylation|ATP binding|protein binding|protein kinase activity
pycom01g17930	1528.88	2786.31	271.455	0.0974244	-3.35957	0	0	Down	342.203	313.812	331.79	37.1512	32.9243	28.8267	gi|657944534|ref|XP_008375091.1|	PREDICTED: uncharacterized protein LOC103438317 [Malus domestica]
pycom01g18000	1551.88	955.235	2148.53	2.24922	1.16942	6.31e-91	3.23e-89	Up	37.727	38.3211	34.4735	86.331	87.3575	86.3503	gi|29467501|dbj|BAC67189.1|	expansin [Pyrus communis]	EXPA8	GO:0009664,GO:0005576	plant-type cell wall organization|extracellular region
pycom01g18130	32.6938	18.6016	46.786	2.51517	1.33065	0.000285347	0.00152564	Up	0.505916	0.472481	0.68371	1.4058	1.63922	0.924416	gi|694369683|ref|XP_009362785.1|	PREDICTED: transmembrane protein 87A-like [Pyrus x bretschneideri]	Tmem87b	GO:0016021	integral component of membrane
pycom01g18250	390.849	677.721	103.977	0.153421	-2.70443	1.74e-44	5.04e-43	Down	11.4985	11.8648	9.18356	1.71699	2.05656	1.73135	gi|1079224889|ref|XP_018504553.1|	PREDICTED: uncharacterized protein LOC103953727 isoform X4 [Pyrus x bretschneideri]	EDR4	GO:1900150	regulation of defense response to fungus
pycom01g18260	8.65263	14.841	2.46427	0.166044	-2.59036	0.0068722	0.0265468	Down	0.589649	1.73609	0.238999	0	0.110873	0.322038	gi|1079223727|ref|XP_018504338.1|	PREDICTED: protein ENHANCED DISEASE RESISTANCE 4-like [Pyrus x bretschneideri]	EDR4	GO:1900150	regulation of defense response to fungus
pycom01g18280	30.2477	13.9982	46.4972	3.32165	1.7319	9.49e-06	6.45e-05	Up	0.44611	0.585789	0.734996	1.6972	2.77665	1.48484	gi|694369638|ref|XP_009362773.1|	PREDICTED: methylesterase 17 [Pyrus x bretschneideri]	MES17
pycom01g18400	21.2699	5.03601	37.5038	7.44713	2.89668	6.81e-10	6.92e-09	Up	0.131384	0.110766	0	0.779607	0.771257	0.653182	gi|694369567|ref|XP_009362753.1|	PREDICTED: cytochrome P450 714A1-like [Pyrus x bretschneideri]	CYP714A1	GO:0055114,GO:0020037,GO:0005506,GO:0016705	oxidation-reduction process|heme binding|iron ion binding|oxidoreductase activity, acting on paired donors, with incorporation or reduction of molecular oxygen
pycom01g18540	35.1922	46.9743	23.4101	0.498359	-1.00474	0.00136268	0.00631721	Down	6.21725	0	0	2.66649	8.99511	0	gi|694369472|ref|XP_009362731.1|	PREDICTED: metacaspase-1-like [Pyrus x bretschneideri]	AMC2
pycom01g18670	555.313	230.436	880.191	3.81968	1.93345	4.28e-103	2.48e-101	Up	11.2734	11.2502	11.1204	45.2259	41.199	38.9709	gi|694369445|ref|XP_009362722.1|	PREDICTED: glycine-rich cell wall structural protein 2-like [Pyrus x bretschneideri]
pycom01g18860	8.90503	4.27153	13.5385	3.16948	1.66425	0.0139815	0.048936	Up	0.0507335	0.106409	0.204331	0.325709	0.522334	0.18514	gi|694369394|ref|XP_009362704.1|	PREDICTED: putative kinase-like protein TMKL1 [Pyrus x bretschneideri]	TMKL1	GO:0006468,GO:0005524,GO:0004672	protein phosphorylation|ATP binding|protein kinase activity
pycom01g19090	3.18303	5.74859	0.617473	0.107413	-3.21876	0.0161647	0.0554058	Down	0.0776258	0.0978996	0.0474922	0.0144475	0.0146758	0	gi|1079237482|ref|XP_018506973.1|	PREDICTED: protein DYAD-like [Pyrus x bretschneideri]	DYAD
pycom01g19400	1899.92	3496.6	303.237	0.0867235	-3.52743	0	0	Down	86.0092	76.1826	83.3705	8.12158	7.95816	10.0457	gi|694398652|ref|XP_009374486.1|	PREDICTED: trehalose-phosphate phosphatase A-like [Pyrus x bretschneideri]	TPPA	GO:0005992,GO:0003824	trehalose biosynthetic process|catalytic activity	ko00500	Starch and sucrose metabolism
pycom01g19420	436.634	582.243	291.024	0.499832	-1.00048	9.81e-27	1.96e-25	Down	10.4798	9.08659	9.66846	6.18705	5.57264	6.27975	gi|694425763|ref|XP_009340589.1|	PREDICTED: monocopper oxidase-like protein SKS1 [Pyrus x bretschneideri]	SKU5	GO:0055114,GO:0005507,GO:0005507,GO:0016491	oxidation-reduction process|copper ion binding|copper ion binding|oxidoreductase activity
pycom01g19620	5.07313	8.28955	1.85672	0.223983	-2.15854	0.0491798	0.140682	Down	0.448819	0.587533	0.112602	0.0518042	0.0530737	0	gi|657944742|ref|XP_008376278.1|	PREDICTED: protein EXORDIUM-like 3 [Malus domestica]	EXL3
pycom01g19780	22.7447	14.4164	31.0729	2.15539	1.10795	0.00520607	0.0208365	Up	0.354683	0.372759	0.261747	0.777335	0.97124	0.833926	gi|694398762|ref|XP_009374538.1|	PREDICTED: uncharacterized protein LOC103963437 [Pyrus x bretschneideri]
pycom01g20140	4.38031	7.21667	1.54396	0.213943	-2.2247	0.0379016	0.113349	Down	1.71912	1.36261	0.427471	0	0	0
pycom01g20170	5.29431	9.66831	0.920309	0.0951882	-3.39307	0.000804924	0.00391828	Down	0.373874	0.338559	0.380486	0	0	0	gi|658037292|ref|XP_008354215.1|	PREDICTED: uncharacterized protein LOC103417832 [Malus domestica]	N	GO:0007165,GO:0005515	signal transduction|protein binding
pycom01g20180	167.641	311.277	24.0053	0.0771187	-3.69678	5.57e-95	2.96e-93	Down	13.4712	11.1941	12.8175	1.30792	1.21522	0.55897	gi|694444207|ref|XP_009348635.1|	PREDICTED: TMV resistance protein N-like isoform X1 [Pyrus x bretschneideri]	RPP5	GO:0007165,GO:0005515	signal transduction|protein binding
pycom01g20250	51.4645	69.4232	33.5058	0.482631	-1.05101	4.96e-05	0.000305225	Down	1.28619	1.21662	1.76723	0.552624	0.839701	0.816543	gi|694444200|ref|XP_009348632.1|	PREDICTED: TMV resistance protein N-like [Pyrus x bretschneideri]	N	GO:0007165,GO:0043531,GO:0005515	signal transduction|ADP binding|protein binding
pycom01g20490	357.17	226.579	487.76	2.15271	1.10615	3.69e-06	2.65e-05	Up	30.7748	40.0971	28.0067	76.7988	79.376	53.7215	gi|1039886471|ref|XP_017188765.1|	PREDICTED: uncharacterized protein LOC103439700 [Malus domestica]
pycom01g20600	73.1763	116.544	29.8089	0.255775	-1.96705	2.57e-11	2.88e-10	Down	2.22892	1.92005	2.09222	0.617814	0.187722	0.276156	gi|694427286|ref|XP_009341278.1|	PREDICTED: sorbitol dehydrogenase-like [Pyrus x bretschneideri]	SDH	GO:0055114,GO:0016491,GO:0008270	oxidation-reduction process|oxidoreductase activity|zinc ion binding	ko00040,ko00051	Pentose and glucuronate interconversions|Fructose and mannose metabolism
pycom01g20670	194.497	286.596	102.398	0.357291	-1.48483	6.08e-27	1.22e-25	Down	11.6965	11.7446	13.6188	3.97113	5.14583	4.99922			RPS24A
pycom01g20680	578.88	1040.7	117.063	0.112485	-3.1522	1.8e-177	1.75e-175	Down	52.4271	47.9981	48.8837	5.75948	4.82592	6.29001	gi|694427257|ref|XP_009341264.1|	PREDICTED: ethylene-responsive transcription factor ERF027-like [Pyrus x bretschneideri]	ERF025	GO:0006355,GO:0003677,GO:0003700	regulation of transcription, DNA-templated|DNA binding|DNA-binding transcription factor activity
pycom01g20730	168.864	332.51	5.21738	0.0156909	-5.99393	8.01e-103	4.62e-101	Down	2.63012	3.57886	2.9504	0.154259	0.0392168	0.153161	gi|694391653|ref|XP_009371338.1|	PREDICTED: protein DETOXIFICATION 49-like [Pyrus x bretschneideri]
pycom01g21190	51.5871	101.338	1.83632	0.0181208	-5.78621	8.42e-46	2.52e-44	Down	1.60711	1.71185	1.65327	0.0268524	0	0.0804283	gi|1079250960|ref|XP_009340034.2|	PREDICTED: cytokinin hydroxylase-like [Pyrus x bretschneideri]	CYP714C3	GO:0055114,GO:0020037,GO:0005506,GO:0016705	oxidation-reduction process|heme binding|iron ion binding|oxidoreductase activity, acting on paired donors, with incorporation or reduction of molecular oxygen
pycom01g21400	105.221	142.183	68.2594	0.480082	-1.05865	6.84e-09	6.45e-08	Down	1.01063	1.52442	0.992477	0.10977	0.167515	0.163887	gi|694424532|ref|XP_009340041.1|	PREDICTED: cytochrome P450 89A2-like isoform X2 [Pyrus x bretschneideri]	CYP89A2	GO:0055114,GO:0020037,GO:0005506,GO:0016705	oxidation-reduction process|heme binding|iron ion binding|oxidoreductase activity, acting on paired donors, with incorporation or reduction of molecular oxygen
pycom01g21720	7567.09	11115	4019.2	0.361602	-1.46753	1.81e-278	2.94e-276	Down	248.904	245.338	235.954	95.8885	91.2437	91.2247	gi|694400853|ref|XP_009375504.1|	PREDICTED: scarecrow-like protein 8 [Pyrus x bretschneideri]	SCL8
pycom01g21960	3021.09	4804.4	1237.78	0.257634	-1.9566	0	0	Down	340.845	333.832	317.898	93.696	99.7588	82.6948	gi|694405421|ref|XP_009377561.1|	PREDICTED: heavy metal-associated isoprenylated plant protein 3-like isoform X1 [Pyrus x bretschneideri]	HIPP39	GO:0030001,GO:0046872	metal ion transport|metal ion binding
pycom01g22140	538.086	1023.93	52.2378	0.0510168	-4.29288	0	0	Down	54.5134	49.3762	56.9371	4.26847	2.94377	3.18164	gi|694401078|ref|XP_009375608.1|	PREDICTED: late embryogenesis abundant protein At1g64065-like [Pyrus x bretschneideri]	At1g64065
pycom01g22150	119.125	181.642	56.6082	0.311646	-1.68202	1.68e-21	2.93e-20	Down	5.34966	5.63796	5.1898	2.05233	2.02452	1.55868	gi|694400957|ref|XP_009375553.1|	PREDICTED: probable membrane-associated kinase regulator 5 [Pyrus x bretschneideri]	MAKR5	GO:0005886	plasma membrane
pycom01g22480	86.5442	125.74	47.3485	0.376559	-1.40905	4.29e-12	5.03e-11	Down	2.55734	2.63346	2.96616	1.14893	0.994018	1.08762	gi|694401022|ref|XP_009375580.1|	PREDICTED: probable inactive receptor kinase At4g23740 [Pyrus x bretschneideri]	At4g23740	GO:0006468,GO:0005524,GO:0005524,GO:0005515,GO:0004672	protein phosphorylation|ATP binding|ATP binding|protein binding|protein kinase activity
pycom01g22500	916.079	1403.42	428.736	0.305494	-1.71079	1.96e-127	1.37e-125	Down	117.245	114.93	114.681	49.6492	44.5296	45.4021	gi|694321824|ref|XP_009352065.1|	PREDICTED: ubiquitin-conjugating enzyme E2 10-like isoform X2 [Pyrus x bretschneideri]	UBC10			ko04120,ko04141,ko04013	Ubiquitin mediated proteolysis|Protein processing in endoplasmic reticulum|MAPK signaling pathway - fly
pycom01g22600	297.96	586.381	9.53891	0.0162674	-5.94187	1.82e-121	1.21e-119	Down	14.8632	11.8868	12.0184	0.324765	0.209354	0.284174	gi|694401052|ref|XP_009375594.1|	PREDICTED: probable WRKY transcription factor 53 [Pyrus x bretschneideri]	WRKY53	GO:0006355,GO:0003700,GO:0043565	regulation of transcription, DNA-templated|DNA-binding transcription factor activity|sequence-specific DNA binding
pycom01g22810	556.324	215.266	897.383	4.16872	2.05961	6.28e-115	3.98e-113	Up	3.62617	3.32205	3.32856	15.8967	14.567	15.8052	gi|694321757|ref|XP_009352031.1|	PREDICTED: starch synthase 1, chloroplastic/amyloplastic-like isoform X1 [Pyrus x bretschneideri]	SS1	GO:0004373	glycogen (starch) synthase activity	ko00500	Starch and sucrose metabolism
pycom01g22960	1039.25	1462.44	616.056	0.421252	-1.24724	6.75e-79	3.05e-77	Down	18.5384	19.0058	19.8953	8.86209	9.37139	8.18157	gi|694321710|ref|XP_009352011.1|	PREDICTED: probable plastid-lipid-associated protein 14, chloroplastic [Pyrus x bretschneideri]	PAP14	GO:0006468,GO:0005524,GO:0004672	protein phosphorylation|ATP binding|protein kinase activity
pycom01g23000	252.623	139.537	365.71	2.62088	1.39005	1.73e-29	3.71e-28	Up	5.01424	3.77814	4.12612	11.1295	11.0706	10.6882	gi|694321692|ref|XP_009352001.1|	PREDICTED: uncharacterized protein LOC103943420 isoform X1 [Pyrus x bretschneideri]	COL5	GO:0005515	protein binding
pycom01g23030	437.925	185.13	690.72	3.73101	1.89957	9.69e-82	4.52e-80	Up	3.99019	3.64849	3.45088	16.0125	14.2395	14.2476	gi|1079211416|ref|XP_009351998.2|	PREDICTED: probable protein phosphatase 2C 51 [Pyrus x bretschneideri]	Os01g0656200	GO:0006470,GO:0003824,GO:0043169,GO:0004722	protein dephosphorylation|catalytic activity|cation binding|protein serine/threonine phosphatase activity	ko04075	Plant hormone signal transduction
pycom01g23200	245.086	449.872	40.3001	0.0895812	-3.48066	2.47e-44	7.15e-43	Down	5.97977	6.99603	5.47032	0.570228	0.58024	0.39631	gi|694321652|ref|XP_009351982.1|	PREDICTED: uncharacterized protein LOC103943405 [Pyrus x bretschneideri]	bpoC
pycom01g23420	203.762	310.672	96.8524	0.311751	-1.68153	9.13e-35	2.21e-33	Down	10.0957	9.49555	10.2573	4.46863	3.1123	2.41018	gi|694321578|ref|XP_009351947.1|	PREDICTED: AAA-ATPase At2g46620-like isoform X1 [Pyrus x bretschneideri]	At2g46620	GO:0005524	ATP binding
pycom01g23780	766.776	468.466	1065.09	2.27356	1.18495	3.81e-56	1.32e-54	Up	8.96664	8.92723	9.19489	20.7671	21.9623	22.6	gi|694321478|ref|XP_009351900.1|	PREDICTED: heavy metal-associated isoprenylated plant protein 3-like [Pyrus x bretschneideri]	HIPP09	GO:0030001,GO:0046872	metal ion transport|metal ion binding
pycom01g23800	2104.97	3685.61	524.338	0.142266	-2.81333	0	0	Down	61.9736	67.3073	66.0336	9.13118	8.15844	7.84985	gi|694321474|ref|XP_009351898.1|	PREDICTED: NAC domain-containing protein 91-like [Pyrus x bretschneideri]	NAC091	GO:0006355,GO:0003677	regulation of transcription, DNA-templated|DNA binding
pycom01g24120	21.3006	37.6523	4.94893	0.131438	-2.92755	1.92e-10	2.03e-09	Down	1.8248	2.00771	1.10476	0.0832852	0.59653	0.165906	gi|694321439|ref|XP_009351879.1|	PREDICTED: uncharacterized protein LOC103943325 [Pyrus x bretschneideri]
pycom01g24290	648.326	953.304	343.349	0.360168	-1.47326	2.76e-74	1.19e-72	Down	23.4359	24.286	22.1065	9.09495	8.49723	8.28855	gi|1079211259|ref|XP_009351845.2|	PREDICTED: putative wall-associated receptor kinase-like 16 [Pyrus x bretschneideri]	WAK5	GO:0006468,GO:0005524,GO:0004672	protein phosphorylation|ATP binding|protein kinase activity
pycom01g24700	6.31675	2.18366	10.4498	4.78548	2.25866	0.00895903	0.0334395	Up	0	0	0	0	0	3.85201	gi|694444853|ref|XP_009348914.1|	PREDICTED: maltose excess protein 1-like, chloroplastic [Pyrus x bretschneideri]	MEX1
pycom02g00030	3.3782	6.14081	0.615597	0.100247	-3.31837	0.0288261	0.0903556	Down	0.329742	0.294665	0.047466	0	0.0441327	0.0432057	gi|354549145|gb|AER27668.1|	polygalacturonase [Pyrus pyrifolia]		GO:0005975,GO:0004650	carbohydrate metabolic process|polygalacturonase activity	ko00040,ko00500	Pentose and glucuronate interconversions|Starch and sucrose metabolism
pycom02g00100	86.8189	54.3806	119.257	2.19301	1.13291	2.46e-08	2.23e-07	Up	1.44985	0.6117	1.74785	2.39537	3.61489	3.15201	gi|694380191|ref|XP_009366241.1|	PREDICTED: LOW QUALITY PROTEIN: 2-alkenal reductase (NADP(+)-dependent)-like [Pyrus x bretschneideri]	DBR
pycom02g00120	223.44	140.06	306.82	2.19064	1.13135	1.53e-18	2.42e-17	Up	1.50658	2.37763	3.81395	5.33658	5.24088	6.86328	gi|657946280|ref|XP_008383990.1|	PREDICTED: 2-alkenal reductase (NADP(+)-dependent)-like [Malus domestica]	DBR	GO:0055114	oxidation-reduction process
pycom02g00470	137.604	83.1026	192.106	2.31168	1.20894	1.07e-13	1.37e-12	Up	5.53148	5.24954	4.33089	11.2747	10.8997	11.5415	gi|694380111|ref|XP_009366205.1|	PREDICTED: heat shock 70 kDa protein [Pyrus x bretschneideri]	HSP70			ko04010,ko04141,ko03040,ko04144	MAPK signaling pathway|Protein processing in endoplasmic reticulum|Spliceosome|Endocytosis
pycom02g00820	992.077	1435.34	548.815	0.382359	-1.387	1.49e-92	7.74e-91	Down	42.5593	42.9364	44.302	16.8182	15.9065	18.2138	gi|694380023|ref|XP_009366166.1|	PREDICTED: transcription factor bHLH66-like [Pyrus x bretschneideri]	BHLH66	GO:0046983	protein dimerization activity
pycom02g00970	1809	2577.57	1040.43	0.403649	-1.30883	3.47e-125	2.39e-123	Down	37.6785	39.0271	40.9088	16.1182	16.7576	16.1821	gi|694379975|ref|XP_009366145.1|	PREDICTED: calmodulin-binding protein 60 E-like [Pyrus x bretschneideri]	CBP60E	GO:0005516	calmodulin binding
pycom02g00980	20.298	30.4206	10.1754	0.334492	-1.57996	0.000198549	0.00110025	Down	0.674884	0.38824	0.187342	0.171362	0.288959	0.337948	gi|694379973|ref|XP_009366144.1|	PREDICTED: protein ABHD17B-like [Pyrus x bretschneideri]	ABHD17B
pycom02g01150	4488.63	6778.33	2198.94	0.324408	-1.62412	2.25e-297	3.98e-295	Down	328.476	322.031	295.467	106.291	108.577	104.717	gi|694428475|ref|XP_009341806.1|	PREDICTED: uncharacterized protein LOC103933841 [Pyrus x bretschneideri]
pycom02g01680	43.3579	16.894	69.8219	4.13295	2.04717	1.4e-11	1.59e-10	Up	1.30588	1.59807	1.43353	5.6648	7.24253	5.88405	gi|694373682|ref|XP_009363936.1|	PREDICTED: probable receptor-like protein kinase At2g23200 [Pyrus x bretschneideri]	At2g23200
pycom02g01720	21.0962	10.84	31.3524	2.8923	1.53222	0.000262515	0.00141518	Up	0	0	0	0	0	0	gi|694373721|ref|XP_009363947.1|	PREDICTED: codeine O-demethylase-like [Pyrus x bretschneideri]	DIOX2	GO:0055114,GO:0016491	oxidation-reduction process|oxidoreductase activity
pycom02g01740	160.553	100.068	221.038	2.20888	1.14331	2.92e-14	3.84e-13	Up	3.5892	4.29114	5.40467	9.4504	10.6457	10.6057	gi|694373709|ref|XP_009363944.1|	PREDICTED: codeine O-demethylase-like [Pyrus x bretschneideri]	CODM	GO:0055114,GO:0016491	oxidation-reduction process|oxidoreductase activity
pycom02g01830	54.4913	83.3964	25.5863	0.306803	-1.70462	7.62e-09	7.17e-08	Down	5.1895	7.18088	5.13417	2.04357	2.27847	1.05539	gi|694374094|ref|XP_009364047.1|	PREDICTED: uncharacterized protein LOC103953965 [Pyrus x bretschneideri]	At1g64065
pycom02g01850	28.1551	13.6344	42.6758	3.13	1.64616	6.91e-06	4.78e-05	Up	0	0.488186	0	0.366738	0.124299	0.787956	gi|694374097|ref|XP_009364048.1|	PREDICTED: uncharacterized protein LOC103953967 [Pyrus x bretschneideri]	At4g18930	GO:0004112	cyclic-nucleotide phosphodiesterase activity
pycom02g02090	11.1899	6.40281	15.977	2.49531	1.31922	0.0252231	0.08071	Up	0.221032	0.0873626	0.166926	0.355321	0.233235	0.251794	gi|1039866720|ref|XP_017178422.1|	PREDICTED: TMV resistance protein N-like isoform X2 [Malus domestica]	N	GO:0007165,GO:0043531,GO:0005515	signal transduction|ADP binding|protein binding
pycom02g02260	27.5536	44.0675	11.0396	0.250517	-1.99702	9.4e-08	8.11e-07	Down	1.23394	1.50324	1.90415	0.240306	0.490177	0.536638	gi|694373910|ref|XP_009363994.1|	PREDICTED: auxin-responsive protein IAA29 [Pyrus x bretschneideri]	IAA29	GO:0006355,GO:0005634,GO:0005515	regulation of transcription, DNA-templated|nucleus|protein binding	ko04075	Plant hormone signal transduction
pycom02g02330	164.39	306.339	22.4414	0.0732569	-3.77089	2.95e-95	1.58e-93	Down	26.0213	25.9715	24.8161	2.15469	2.19102	1.79061	gi|658058015|ref|XP_008364805.1|	PREDICTED: umecyanin-like [Malus domestica]	BCB	GO:0009055	electron transfer activity
pycom02g02340	426.81	661.683	191.937	0.290074	-1.78551	5e-17	7.45e-16	Down	27.6864	23.8446	20.6591	7.30347	7.87441	6.81504	gi|694373964|ref|XP_009364008.1|	PREDICTED: uclacyanin-3-like isoform X1 [Pyrus x bretschneideri]	BCB	GO:0009055	electron transfer activity
pycom02g02500	556.61	813.136	300.084	0.369045	-1.43813	6.93e-63	2.6e-61	Down	17.6399	19.0233	19.3997	6.93609	7.32586	6.20319	gi|694374008|ref|XP_009364019.1|	PREDICTED: uncharacterized protein LOC103953934 [Pyrus x bretschneideri]		GO:0005515	protein binding
pycom02g02750	10.4189	16.2108	4.62702	0.285429	-1.8088	0.00324352	0.0137864	Down	0.271772	0.603823	0.368315	0.139193	0.1699	0.0277917	gi|694435397|ref|XP_009344864.1|	PREDICTED: AAA-ATPase At3g28510-like [Pyrus x bretschneideri]	At3g28510	GO:0005524	ATP binding
pycom02g02850	21.0535	12.2856	29.8213	2.42735	1.27938	0.00202203	0.00901933	Up	0.143716	0.532574	0.440833	1.27759	1.70822	1.31393	gi|658054312|ref|XP_008362910.1|	PREDICTED: uncharacterized protein LOC103426601 isoform X1 [Malus domestica]	dlcB	GO:0007017,GO:0030286	microtubule-based process|dynein complex
pycom02g02860	36.2867	55.3626	17.2109	0.310875	-1.68559	4.49e-06	3.18e-05	Down	8.14705	12.1035	6.43043	4.48479	1.48013	2.08558	gi|658054521|ref|XP_008363011.1|	PREDICTED: uncharacterized protein At1g15400-like [Malus domestica]	At1g80180
pycom02g03160	464.654	250.002	679.307	2.71721	1.44213	1.94e-53	6.49e-52	Up	12.3082	14.681	11.1664	34.9532	31.8476	41.091	gi|694441430|ref|XP_009347466.1|	PREDICTED: 3-ketoacyl-CoA synthase 11-like [Pyrus x bretschneideri]	KCS11	GO:0006633,GO:0016020,GO:0003824,GO:0016747	fatty acid biosynthetic process|membrane|catalytic activity|transferase activity, transferring acyl groups other than amino-acyl groups	ko00062	Fatty acid elongation
pycom02g03190	30.5904	20.3751	40.8057	2.00273	1.00197	0.00648264	0.0252536	Up	2.10103	1.80685	3.84965	7.40746	4.49561	6.80001	gi|645275188|ref|XP_008242691.1|	PREDICTED: tudor domain-containing protein 3 [Prunus mume]
pycom02g03330	36.1891	51.4614	20.9168	0.406456	-1.29883	3.07e-05	0.000194045	Down	1.17992	0.850811	1.19905	0.435166	0.464617	0.226583	gi|694391820|ref|XP_009371417.1|	PREDICTED: probable inactive receptor kinase At2g26730 [Pyrus x bretschneideri]	At2g26730	GO:0006468,GO:0005524,GO:0005515,GO:0004672	protein phosphorylation|ATP binding|protein binding|protein kinase activity
pycom02g03340	628.456	395.99	860.923	2.1741	1.12042	2.44e-43	6.93e-42	Up	16.3621	13.3516	13.8337	31.6232	33.9892	34.9469	gi|694391822|ref|XP_009371418.1|	PREDICTED: sodium/pyruvate cotransporter BASS2, chloroplastic isoform X1 [Pyrus x bretschneideri]	BASS2	GO:0016020	membrane
pycom02g03820	1122.87	1663.07	582.666	0.350356	-1.51311	5.4e-119	3.52e-117	Down	30.2029	28.9999	28.0258	11.4171	11.9066	9.86093	gi|694391925|ref|XP_009371460.1|	PREDICTED: proline-rich receptor-like protein kinase PERK1 [Pyrus x bretschneideri]	PERK1	GO:0006468,GO:0005524,GO:0005524,GO:0004672	protein phosphorylation|ATP binding|ATP binding|protein kinase activity
pycom02g03950	19.973	34.7066	5.23942	0.150963	-2.72773	4.9e-09	4.66e-08	Down	0.647342	0.446315	0.708688	0.0465925	0.212714	0.137578	gi|1079233880|ref|XP_018506283.1|	PREDICTED: G-type lectin S-receptor-like serine/threonine-protein kinase At4g27290 [Pyrus x bretschneideri]	CES101	GO:0006468,GO:0048544,GO:0005524,GO:0004672	protein phosphorylation|recognition of pollen|ATP binding|protein kinase activity
pycom02g03960	3.81342	7.62684	0	0	-	0.00425369	0.0174764	Down	1.28505	3.72714	0.641978	0	0	0	gi|1039865578|ref|XP_017190865.1|	PREDICTED: G-type lectin S-receptor-like serine/threonine-protein kinase At1g11330 [Malus domestica]	At1g11330
pycom02g03980	4.48534	8.97068	0	0	-	2.89e-05	0.000183349	Down	0	0	0	0	0	0	gi|1039916258|ref|XP_017183019.1|	PREDICTED: G-type lectin S-receptor-like serine/threonine-protein kinase CES101 [Malus domestica]	B120	GO:0006468,GO:0005524,GO:0004672	protein phosphorylation|ATP binding|protein kinase activity
pycom02g04070	116.355	63.953	168.757	2.63876	1.39986	3.37e-15	4.62e-14	Up	4.42534	4.29204	7.77491	20.7779	14.9922	15.0109	gi|1139763013|gb|ONH98110.1|	hypothetical protein PRUPE_7G229700 [Prunus persica]
pycom02g04180	137.919	48.7103	227.128	4.66283	2.2212	2.38e-37	6.03e-36	Up	3.22667	2.94185	2.84849	16.2775	15.136	16.2342	gi|694417760|ref|XP_009336921.1|	PREDICTED: multiprotein-bridging factor 1c-like [Pyrus x bretschneideri]	MBF1C	GO:0003677	DNA binding
pycom02g04230	2098.01	2921.18	1274.84	0.436414	-1.19623	1.68e-80	7.71e-79	Down	52.9716	58.6263	53.8176	25.2933	25.7606	24.7156	gi|1039897274|ref|XP_008344101.2|	PREDICTED: leucine-rich repeat extensin-like protein 4, partial [Malus domestica]	LRX4
pycom02g04350	4.75568	1.81439	7.69696	4.24217	2.0848	0.0329488	0.100904	Up	0.0300225	0.0944886	0.0301887	0.165921	0.28203	0.218792	gi|694417669|ref|XP_009336879.1|	PREDICTED: glucan endo-1,3-beta-glucosidase 8-like [Pyrus x bretschneideri]	At1g64760	GO:0005975,GO:0004553	carbohydrate metabolic process|hydrolase activity, hydrolyzing O-glycosyl compounds
pycom02g04510	7.50044	3.94567	11.0552	2.80185	1.48638	0.0425981	0.12484	Up	0.614063	0.855235	0.413607	2.2842	1.35821	0.187622	gi|694417651|ref|XP_009336871.1|	PREDICTED: uncharacterized protein LOC103929405 [Pyrus x bretschneideri]
pycom02g04920	1408.6	2658.67	158.529	0.0596272	-4.06789	0	0	Down	71.5128	61.5414	66.254	4.7849	5.94458	3.56279	gi|658054408|ref|XP_008362954.1|	PREDICTED: ethylene-responsive transcription factor TINY-like [Malus domestica]	DREB3	GO:0006355,GO:0003677,GO:0003700	regulation of transcription, DNA-templated|DNA binding|DNA-binding transcription factor activity
pycom02g05790	1932.5	2658.04	1206.95	0.454076	-1.13899	1.81e-100	1.02e-98	Down	33.1809	32.9567	33.2744	15.6217	16.0801	15.7287	gi|658005000|ref|XP_008337638.1|	PREDICTED: filaggrin isoform X2 [Malus domestica]	DDB_G0289029	GO:0015031	protein transport	ko04144	Endocytosis
pycom02g05880	611.344	1008.58	214.113	0.212292	-2.23588	1.54e-146	1.21e-144	Down	20.4629	21.0595	20.1906	5.81101	4.82908	4.56038	gi|694323049|ref|XP_009352613.1|	PREDICTED: uncharacterized protein LOC103943960 [Pyrus x bretschneideri]
pycom02g06010	13.7904	18.9788	8.60195	0.453239	-1.14166	0.0262568	0.083474	Down	0.148671	0.0391506	0.0752403	0.0685085	0.0349219	0.135568	gi|658005006|ref|XP_008337640.1|	PREDICTED: putative disease resistance protein RGA3 [Malus domestica]	RGA3	GO:0043531	ADP binding	ko04014	Ras signaling pathway
pycom02g06080	102.944	157.332	48.5569	0.308628	-1.69606	6.96e-08	6.07e-07	Down	3.64113	5.24925	5.79228	1.57569	1.55536	1.74463	gi|595811062|ref|XP_007203177.1|	uncharacterized protein LOC18769512 isoform X1 [Prunus persica]		GO:0036297,GO:0043240	interstrand cross-link repair|Fanconi anaemia nuclear complex
pycom02g06300	26691.9	36895.9	16487.8	0.446875	-1.16206	4.5e-160	3.88e-158	Down	534.472	551.467	568.359	253.461	249.024	273.22	gi|695271655|ref|NP_001289260.1|	beta-galactosidase precursor [Pyrus x bretschneideri]		GO:0005975,GO:0004553	carbohydrate metabolic process|hydrolase activity, hydrolyzing O-glycosyl compounds
pycom02g06330	5.01788	9.72918	0.306588	0.0315122	-4.98795	7.78e-05	0.000463283	Down	0.440697	0.84225	0.180877	0.0837628	0	0	gi|694365505|ref|XP_009361599.1|	PREDICTED: uncharacterized protein LOC103951858 [Pyrus x bretschneideri]
pycom02g06520	3623.41	6524.6	722.225	0.110693	-3.17537	8.08e-277	1.31e-274	Down	124.974	125.134	114.293	15.4449	13.6713	12.1048	gi|694365625|ref|XP_009361634.1|	PREDICTED: IQ domain-containing protein IQM1-like [Pyrus x bretschneideri]	IQM1
pycom02g06540	28.0205	37.6263	18.4147	0.48941	-1.03088	0.00359994	0.0150999	Down	5.83216	4.83396	5.67836	2.31931	2.00289	3.2137	gi|694365631|ref|XP_009361636.1|	PREDICTED: uncharacterized protein LOC103951883 [Pyrus x bretschneideri]
pycom02g06720	7959.98	14333.7	1586.26	0.110667	-3.17571	0	0	Down	318.342	314.46	313.607	38.031	37.9776	33.9361	gi|694365667|ref|XP_009361648.1|	PREDICTED: uncharacterized protein LOC103951893 isoform X1 [Pyrus x bretschneideri]	At3g55350
pycom02g06910	22.5917	30.4236	14.7598	0.485143	-1.04352	0.00813868	0.0307958	Down	0.614105	0.54162	0.704903	0.287591	0.340233	0.378274	gi|694365724|ref|XP_009361667.1|	PREDICTED: ankyrin repeat-containing protein At2g01680-like [Pyrus x bretschneideri]	BAD1	GO:0005515	protein binding
pycom02g06940	49.8609	30.8104	68.9115	2.23663	1.16133	1.46e-05	9.69e-05	Up	0.554677	1.04265	0.559612	1.37041	1.71428	1.21958	gi|694365742|ref|XP_009361673.1|	PREDICTED: nuclear transcription factor Y subunit A-3-like isoform X1 [Pyrus x bretschneideri]	NFYA3	GO:0006355,GO:0016602,GO:0003677,GO:0003700	regulation of transcription, DNA-templated|CCAAT-binding factor complex|DNA binding|DNA-binding transcription factor activity
pycom02g07130	2181.14	3529.62	832.65	0.235903	-2.08373	1.2e-123	8.13e-122	Down	101.898	96.2349	109.073	26.6795	26.7198	24.9017	gi|694365818|ref|XP_009361696.1|	PREDICTED: 12-oxophytodienoate reductase 3 [Pyrus x bretschneideri]	OPR3	GO:0055114,GO:0010181,GO:0003824,GO:0016491	oxidation-reduction process|FMN binding|catalytic activity|oxidoreductase activity	ko00592	alpha-Linolenic acid metabolism
pycom02g07320	556.693	897.307	216.08	0.240809	-2.05404	1.26e-117	8.12e-116	Down	41.9835	43.8932	45.5681	10.2488	10.3494	10.3405	gi|1079247749|ref|XP_018498627.1|	PREDICTED: serine/threonine-protein kinase At5g01020-like isoform X1 [Pyrus x bretschneideri]	RIPK	GO:0006468,GO:0005524,GO:0004672	protein phosphorylation|ATP binding|protein kinase activity
pycom02g07380	27.3678	17.1934	37.5421	2.18352	1.12666	0.00258419	0.0112407	Up	0.892598	0.312079	0.500696	0.740633	1.41708	0.364284	gi|694418411|ref|XP_009337215.1|	PREDICTED: guanine nucleotide-binding protein subunit gamma 3 [Pyrus x bretschneideri]	GG3	GO:0007186	G protein-coupled receptor signaling pathway
pycom02g07500	74.0218	102.266	45.7772	0.447627	-1.15963	1.03e-07	8.87e-07	Down	11.7866	13.8332	8.894	9.29441	3.79291	4.50652	gi|1079247798|ref|XP_018498638.1|	PREDICTED: protein trichome birefringence-like 16 isoform X2 [Pyrus x bretschneideri]
pycom02g07510	580.738	856.066	305.411	0.356761	-1.48697	1.47e-68	5.95e-67	Down	11.0326	11.7019	12.8118	4.72832	5.18701	4.6608	gi|657947322|ref|XP_008388928.1|	PREDICTED: inter-alpha-trypsin inhibitor heavy chain H3 [Malus domestica]	Itih4
pycom02g07590	534.462	961.86	107.064	0.111309	-3.16736	7.47e-72	3.13e-70	Down	27.596	26.5812	30.0271	4.20392	4.33277	2.67676	gi|694418346|ref|XP_009337185.1|	PREDICTED: protein TIFY 10A [Pyrus x bretschneideri]	TIFY10A			ko04075	Plant hormone signal transduction
pycom02g07650	279.956	522.114	37.7978	0.0723937	-3.78799	3.26e-76	1.42e-74	Down	0	0	0	0	0	0	gi|1079247731|ref|XP_018498625.1|	PREDICTED: ethylene-responsive transcription factor ERF017 [Pyrus x bretschneideri]	ERF017	GO:0006355,GO:0003677,GO:0003700	regulation of transcription, DNA-templated|DNA binding|DNA-binding transcription factor activity
pycom02g08920	276.548	420.552	132.545	0.31517	-1.6658	8.64e-45	2.52e-43	Down	39.9155	39.0267	40.1222	13.721	15.4164	12.1173	gi|694388154|ref|XP_009369795.1|	PREDICTED: amino acid transporter ANTL1-like [Pyrus x bretschneideri]	AVT3C
pycom02g08930	253.42	374.593	132.247	0.353041	-1.50209	1.06e-34	2.56e-33	Down	29.7323	28.0179	32.6722	9.7339	11.1604	11.0114	gi|658038095|ref|XP_008354608.1|	PREDICTED: amino acid transporter ANTL1-like [Malus domestica]	AVT3B
pycom02g08980	585.182	896.201	274.164	0.305918	-1.70879	2.8e-89	1.4e-87	Down	24.7386	24.356	27.4152	8.28114	8.23111	8.17602	gi|694388164|ref|XP_009369799.1|	PREDICTED: WUSCHEL-related homeobox 8-like [Pyrus x bretschneideri]	WOX13	GO:0003677	DNA binding
pycom02g09150	7.02988	13.7532	0.306588	0.0222921	-5.48732	0.000522914	0.00264968	Down	0.189198	0.476953	0.152985	0.0349386	0	0	gi|694434952|ref|XP_009344675.1|	PREDICTED: probable serine/threonine-protein kinase Cx32, chloroplastic [Pyrus x bretschneideri]	PIX13	GO:0006468,GO:0005524,GO:0005524,GO:0004672	protein phosphorylation|ATP binding|ATP binding|protein kinase activity
pycom02g09390	118.178	183.78	52.5758	0.28608	-1.80551	5.48e-24	1.02e-22	Down	27.3868	19.6257	19.2755	8.78718	5.96705	7.26029	gi|222139388|gb|ACM45713.1|	class I chitinase [Pyrus x bretschneideri x Pyrus pyrifolia]		GO:0016998,GO:0006032,GO:0004568	cell wall macromolecule catabolic process|chitin catabolic process|chitinase activity	ko00520	Amino sugar and nucleotide sugar metabolism
pycom02g09460	4706.42	6543.82	2869.02	0.438432	-1.18958	1.28e-20	2.17e-19	Down	176.189	171.951	148.313	89.029	82.2386	70.6038	gi|694435268|ref|XP_009344805.1|	PREDICTED: lysine histidine transporter-like 8 [Pyrus x bretschneideri]	AATL1
pycom02g09880	721.676	968.827	474.525	0.489794	-1.02975	2.43e-28	5.07e-27	Down	20.2846	23.4067	20.7913	10.236	11.1676	11.9303	gi|694409429|ref|XP_009379350.1|	PREDICTED: stress response protein nst1-like [Pyrus x bretschneideri]
pycom02g09910	28.8766	17.6963	40.0569	2.26357	1.1786	0.0223171	0.0727875	Up	0.271118	0.0568705	0.22045	0.604244	1.1732	0.19993	gi|1079243127|ref|XP_018507969.1|	PREDICTED: GDSL esterase/lipase EXL3-like isoform X2 [Pyrus x bretschneideri]	At3g43570	GO:0016788	hydrolase activity, acting on ester bonds
pycom02g10200	9.3233	5.11182	13.5348	2.64774	1.40476	0.0277448	0.0874435	Up	0	1.13422	0.412463	1.00971	0.896963	0.745243	gi|694409529|ref|XP_009379396.1|	PREDICTED: thaumatin-like protein 1 [Pyrus x bretschneideri]	TLP1
pycom02g10320	319.262	192.316	446.207	2.32017	1.21423	2.06e-08	1.87e-07	Up	7.36742	5.76316	4.35884	15.8303	14.7572	13.0245	gi|62632853|gb|AAX89399.1|	flavanon 3 beta-hydroxylase [Pyrus communis]		GO:0055114,GO:0016491	oxidation-reduction process|oxidoreductase activity	ko00941	Flavonoid biosynthesis
pycom02g10560	472.107	697.594	246.619	0.353528	-1.5001	3.05e-59	1.1e-57	Down	15.8866	15.6757	16.437	5.76875	6.0908	4.87891	gi|658049748|ref|XP_008360578.1|	PREDICTED: zinc finger CCCH domain-containing protein 6-like [Malus domestica]	Os04g0663200	GO:0046872	metal ion binding
pycom02g10570	1070.11	1634.71	505.501	0.30923	-1.69325	1.04e-140	7.84e-139	Down	51.3464	52.006	51.5118	17.2979	18.4359	15.8638	gi|658049750|ref|XP_008360579.1|	PREDICTED: GDP-mannose 4,6 dehydratase 1 [Malus domestica]	MUR1	GO:0019673,GO:0008446	GDP-mannose metabolic process|GDP-mannose 4,6-dehydratase activity	ko00520,ko00051	Amino sugar and nucleotide sugar metabolism|Fructose and mannose metabolism
pycom02g10880	25.2196	34.7854	15.6538	0.450009	-1.15197	0.00214915	0.00953646	Down	0.234432	0.227319	0.365391	0.166779	0.16969	0.215109	gi|657948456|ref|XP_008337843.1|	PREDICTED: beta-galactosidase 3 [Malus domestica]	BGAL3	GO:0005975,GO:0030246,GO:0004553	carbohydrate metabolic process|carbohydrate binding|hydrolase activity, hydrolyzing O-glycosyl compounds
pycom02g10910	55.6914	24.676	86.7069	3.51381	1.81304	5.81e-12	6.77e-11	Up	0.436217	0.459877	1.06623	2.48683	2.62081	2.318	gi|1079258083|ref|XP_018500634.1|	PREDICTED: beta-glucosidase 42-like [Pyrus x bretschneideri]	BGLU42	GO:0005975,GO:0004553	carbohydrate metabolic process|hydrolase activity, hydrolyzing O-glycosyl compounds	ko00940,ko00460,ko00500	Phenylpropanoid biosynthesis|Cyanoamino acid metabolism|Starch and sucrose metabolism
pycom02g10960	19.5975	29.3567	9.83823	0.335127	-1.57722	0.000274125	0.00147194	Down	1.13295	0.757671	1.04063	0.757933	0.193097	0.186562	gi|657948431|ref|XP_008337725.1|	PREDICTED: bifunctional epoxide hydrolase 2-like [Malus domestica]	ephA
pycom02g11110	341.678	521.332	162.024	0.310789	-1.68599	3.25e-55	1.11e-53	Down	10.6698	10.4683	10.1702	3.74051	3.47763	3.06217	gi|657948513|ref|XP_008338151.1|	PREDICTED: disease resistance RPP13-like protein 4 [Malus domestica]	RPP13L4	GO:0043531	ADP binding
pycom02g11160	10.4661	19.0836	1.84867	0.0968721	-3.36777	1.41e-06	1.06e-05	Down	0.780425	1.33382	1.03293	0.055617	0.169943	0.109759	gi|657948519|ref|XP_008338173.1|	PREDICTED: AAA-ATPase At2g18193-like [Malus domestica]	At2g18193	GO:0005524	ATP binding
pycom02g11170	107.5	162.78	52.2198	0.3208	-1.64025	9.57e-19	1.53e-17	Down	4.41727	3.92609	3.65144	1.39838	1.21982	1.38487	gi|595803056|ref|XP_007201954.1|	AAA-ATPase At3g50940 [Prunus persica]	At5g17760	GO:0005524	ATP binding
pycom02g11180	544.953	946.782	143.123	0.151168	-2.72577	1.12e-135	8.29e-134	Down	22.7451	24.2321	21.2051	3.93992	3.27824	3.42852	gi|657962932|ref|XP_008373069.1|	PREDICTED: AAA-ATPase At2g18193-like [Malus domestica]	At2g18193	GO:0005524	ATP binding
pycom02g11270	14.5291	24.422	4.63617	0.189836	-2.39718	7.43e-06	5.13e-05	Down	0	0	0	0	0.160714	0	gi|658005820|ref|XP_008338061.1|	PREDICTED: UPF0261 protein SACE_5696 isoform X1 [Malus domestica]	NGR_a02140	GO:0003824	catalytic activity
pycom02g11310	33.4948	46.0816	20.908	0.453716	-1.14014	0.000398238	0.00207285	Down	0.578896	0.615862	0.587649	0.215329	0.561098	0	gi|1079251763|ref|XP_018499382.1|	PREDICTED: LOW QUALITY PROTEIN: uncharacterized protein LOC103932793 [Pyrus x bretschneideri]	CTC_01794
pycom02g11360	2.64218	0.369264	4.91509	13.3105	3.73449	0.0222562	0.0726601	Up	0	0	0	0.222464	0.226279	0.165891	gi|694426031|ref|XP_009340713.1|	PREDICTED: mannan endo-1,4-beta-mannosidase 7 [Pyrus x bretschneideri]	MAN7	GO:0005975,GO:0004553	carbohydrate metabolic process|hydrolase activity, hydrolyzing O-glycosyl compounds	ko00051	Fructose and mannose metabolism
pycom02g11390	20.23	28.7689	11.6912	0.406383	-1.29909	0.00214848	0.00953646	Down	1.76879	2.73387	1.38094	1.25721	0.979841	0.476675	gi|694426045|ref|XP_009340720.1|	PREDICTED: probable aquaporin SIP2-1 [Pyrus x bretschneideri]	SIP2-1	GO:0055085,GO:0016020,GO:0015267	transmembrane transport|membrane|channel activity
pycom02g11500	304.317	485.776	122.858	0.252911	-1.9833	1.05e-65	4.1e-64	Down	14.3753	14.6583	14.7263	4.43331	3.89075	4.65217	gi|694426070|ref|XP_009340733.1|	PREDICTED: tubby-like F-box protein 5 [Pyrus x bretschneideri]	TULP5	GO:0005515	protein binding
pycom02g11580	143.42	264.105	22.7357	0.0860859	-3.53808	1.01e-77	4.49e-76	Down	3.49771	3.49432	3.64576	0.365164	0.353588	0.2931	gi|1079259849|ref|XP_018500980.1|	PREDICTED: uncharacterized protein LOC103939211 isoform X1 [Pyrus x bretschneideri]	PLIN4
pycom02g11590	14.347	20.0687	8.62532	0.42979	-1.2183	0.0154207	0.0531841	Down	1.17151	1.0501	0.564244	0.360153	0.523704	0.411021	gi|694441610|ref|XP_009347543.1|	PREDICTED: zinc-finger homeodomain protein 6-like [Pyrus x bretschneideri]	ZHD6	GO:0003677	DNA binding
pycom02g11710	960.882	530.157	1391.61	2.62489	1.39226	1.87e-89	9.37e-88	Up	49.3335	40.0282	44.8461	106.598	118.457	121.387	gi|658054693|ref|XP_008363103.1|	PREDICTED: uncharacterized protein LOC103426803 [Malus domestica]
pycom02g11830	44.4068	27.9814	60.8322	2.17402	1.12037	7.37e-05	0.000440515	Up	1.18936	1.26014	0.986496	1.82061	2.58856	2.86338	gi|694332073|ref|XP_009356685.1|	PREDICTED: uncharacterized protein LOC103947497 [Pyrus x bretschneideri]
pycom02g11840	41.9567	22.4535	61.4599	2.73721	1.45271	1.04e-06	8.01e-06	Up	0	0	0	0	0.436315	0				GO:0016021	integral component of membrane
pycom02g12160	531.74	752.093	311.386	0.414027	-1.2722	1.53e-48	4.74e-47	Down	24.4781	26.0985	27.055	11.9363	11.2868	11.4334	gi|694447103|ref|XP_009349751.1|	PREDICTED: BES1/BZR1 homolog protein 2-like [Pyrus x bretschneideri]	BEH2	GO:0009742,GO:0006351,GO:0003700	brassinosteroid mediated signaling pathway|transcription, DNA-templated|DNA-binding transcription factor activity	ko04075	Plant hormone signal transduction
pycom02g12270	218.193	304.472	131.914	0.433255	-1.20671	1.05e-20	1.79e-19	Down	10.1459	9.73259	9.53078	5.26131	4.74397	4.44174	gi|694409069|ref|XP_009379181.1|	PREDICTED: calcium uniporter protein 2, mitochondrial [Pyrus x bretschneideri]	At2g23790	GO:0051560	mitochondrial calcium ion homeostasis
pycom02g12330	1180.23	2083.12	277.344	0.133139	-2.909	8.67e-276	1.4e-273	Down	52.0551	51.2694	47.6898	7.19141	7.49958	6.60038	gi|694409051|ref|XP_009379172.1|	PREDICTED: lysM domain receptor-like kinase 4 [Pyrus x bretschneideri]	LYK4	GO:0006468,GO:0005524,GO:0004672	protein phosphorylation|ATP binding|protein kinase activity
pycom02g12340	32.6664	59.4635	5.86924	0.0987032	-3.34076	4.45e-18	6.87e-17	Down	1.461	1.50718	1.65547	0.0782539	0.318444	0.10352	gi|1162571895|ref|XP_020424276.1|	lysM domain receptor-like kinase 4 [Prunus persica]	LYK4	GO:0006468,GO:0005524,GO:0004672	protein phosphorylation|ATP binding|protein kinase activity
pycom02g12520	387.067	625.172	148.962	0.238274	-2.06931	4.09e-45	1.2e-43	Down	14.4406	15.0849	11.8189	3.75571	4.15649	2.97376	gi|694408995|ref|XP_009379147.1|	PREDICTED: wall-associated receptor kinase-like 14 isoform X1 [Pyrus x bretschneideri]	WAKL14	GO:0006468,GO:0005524,GO:0005524,GO:0004672	protein phosphorylation|ATP binding|ATP binding|protein kinase activity
pycom02g12870	27.7677	46.3081	9.22724	0.199258	-2.32729	1.1e-09	1.1e-08	Down	1.16357	1.2972	0.514092	0.0669473	0.551041	0.39871	gi|694313309|ref|XP_009366305.1|	PREDICTED: salicylic acid-binding protein 2-like isoform X1 [Pyrus x bretschneideri]	MES3
pycom02g12910	7.47842	11.8899	3.06697	0.257948	-1.95485	0.00863542	0.0324378	Down	0.138074	0.362191	0.558052	0.256095	0.065039	0.189306	gi|694313314|ref|XP_009366326.1|	PREDICTED: salicylic acid-binding protein 2-like [Pyrus x bretschneideri]	MES1
pycom02g12920	21.3336	35.0036	7.66367	0.21894	-2.19139	3.77e-07	3.06e-06	Down	1.93977	0.847478	0.81411	0.29737	0.303453	0.734187	gi|694313309|ref|XP_009366305.1|	PREDICTED: salicylic acid-binding protein 2-like isoform X1 [Pyrus x bretschneideri]	SABP2
pycom02g13270	3690.1	5459.01	1921.19	0.35193	-1.50664	2.58e-238	3.47e-236	Down	125.408	118.961	124.007	47.2089	45.8878	48.0767	gi|694313378|ref|XP_009366552.1|	PREDICTED: probable disease resistance protein At5g66900 [Pyrus x bretschneideri]	At5g66900
pycom02g13280	9.85803	15.4284	4.28769	0.277909	-1.84731	0.00361231	0.0151433	Down	0.674707	0.235486	1.11938	0.202831	0	0.403171	gi|1039928650|ref|XP_017185605.1|	PREDICTED: uncharacterized protein LOC108172495 [Malus domestica]
pycom02g13290	29.3134	48.4952	10.1317	0.208921	-2.25897	1.03e-09	1.04e-08	Down	2.84844	2.28346	4.23576	0.875974	0.763137	1.11824	gi|1358168835|gb|PRQ43311.1|	putative RNA-directed DNA polymerase [Rosa chinensis]		GO:0000943	retrotransposon nucleocapsid
pycom02g13300	283.262	380.304	186.22	0.48966	-1.03015	1.24e-19	2.04e-18	Down	5.3632	5.48944	5.10934	3.04789	2.21482	2.49222	gi|694313369|ref|XP_009366519.1|	PREDICTED: probable disease resistance protein At5g66890 [Pyrus x bretschneideri]	At5g66900	GO:0043531	ADP binding
pycom02g13310	1552.68	2114.65	990.721	0.468504	-1.09387	4.02e-81	1.86e-79	Down	34.0387	33.7059	30.8008	17.4308	15.9977	19.0267	gi|694313357|ref|XP_009366478.1|	PREDICTED: probable disease resistance protein At5g66900 [Pyrus x bretschneideri]	At5g66900	GO:0043531	ADP binding
pycom02g13400	73.9783	121.212	26.7441	0.220639	-2.18024	3.82e-21	6.58e-20	Down	2.1086	2.14277	2.41496	0.379197	0.386285	0.548876	gi|694313416|ref|XP_009366690.1|	PREDICTED: myb family transcription factor EFM-like isoform X2 [Pyrus x bretschneideri]	HHO5	GO:0003677	DNA binding
pycom02g13520	3.51787	6.11785	0.917887	0.150034	-2.73664	0.0236866	0.0765706	Down	0.156085	0.163436	0.157235	0.0358113	0	0.0357284	gi|694313435|ref|XP_009366768.1|	PREDICTED: patatin-like protein 2 [Pyrus x bretschneideri]	PLP2	GO:0006629	lipid metabolic process
pycom02g13900	465.024	263.306	666.742	2.53219	1.34039	8.56e-47	2.6e-45	Up	6.87501	6.92768	7.71258	18.2155	18.8764	19.0624	gi|694313533|ref|XP_009367141.1|	PREDICTED: uncharacterized protein LOC103956823 [Pyrus x bretschneideri]	REM4.1
pycom02g13940	43.37	27.4815	59.2585	2.15631	1.10856	0.000114859	0.000663229	Up	0.454619	0.383351	0.73738	1.20828	1.02565	1.45014	gi|694313538|ref|XP_009367158.1|	PREDICTED: uncharacterized protein LOC103956839 isoform X1 [Pyrus x bretschneideri]	faeA	GO:0006629	lipid metabolic process
pycom02g14000	1595.89	2985.88	205.897	0.0689567	-3.85817	0	0	Down	116.517	106.956	115.424	9.11404	8.23254	8.1403	gi|694313547|ref|XP_009367209.1|	PREDICTED: mitogen-activated protein kinase kinase kinase 3 [Pyrus x bretschneideri]	MAPKKK17	GO:0006468,GO:0005524,GO:0005524,GO:0004672	protein phosphorylation|ATP binding|ATP binding|protein kinase activity
pycom02g14340	1099.9	1736.44	463.358	0.266843	-1.90594	6.7e-177	6.5e-175	Down	71.1897	70.687	69.0928	20.3273	18.7377	17.1996	gi|694313612|ref|XP_009367472.1|	PREDICTED: probable WRKY transcription factor 7 [Pyrus x bretschneideri]	WRKY7	GO:0006355,GO:0003700,GO:0043565	regulation of transcription, DNA-templated|DNA-binding transcription factor activity|sequence-specific DNA binding
pycom02g14380	75.6149	102.09	49.1394	0.481332	-1.05489	8.65e-07	6.69e-06	Down	4.48803	4.30114	4.10378	1.81639	1.46032	1.92996	gi|694313628|ref|XP_009367537.1|	PREDICTED: F-box protein SKIP2-like [Pyrus x bretschneideri]	SKIP2	GO:0005515	protein binding
pycom02g14420	4176.12	7107.77	1244.48	0.175087	-2.51385	0	0	Down	206.556	202.53	207.895	39.6787	37.2426	38.5627	gi|694313617|ref|XP_009367488.1|	PREDICTED: F-box protein SKIP2 [Pyrus x bretschneideri]	SKIP2	GO:0005515	protein binding
pycom02g14440	10.0541	5.38231	14.726	2.73599	1.45206	0.0195016	0.0650496	Up	0	0.276919	0	1.08978	0.991305	1.42802	gi|657998202|ref|XP_008391499.1|	PREDICTED: ADP-ribosylation factor 2-like isoform X1 [Malus domestica]	ARF	GO:0005525	GTP binding	ko04072,ko04144	Phospholipase D signaling pathway|Endocytosis
pycom02g14530	19.3513	36.2366	2.46614	0.0680567	-3.87712	3.98e-13	4.93e-12	Down	2.06237	2.54767	2.42294	0.168939	0.351576	0.0841789	gi|694313665|ref|XP_009367699.1|	PREDICTED: hyphally-regulated protein-like [Pyrus x bretschneideri]	PIP2
pycom02g14680	1491.88	2822.15	161.608	0.0572639	-4.12623	0	0	Down	131.517	131.782	136.143	8.98195	6.48624	6.97452	gi|694313700|ref|XP_009367841.1|	PREDICTED: U-box domain-containing protein 4-like [Pyrus x bretschneideri]	PUB4	GO:0005515	protein binding	ko04140	Regulation of autophagy
pycom02g14820	111.225	72.1637	150.286	2.08257	1.05837	3.09e-09	2.99e-08	Up	3.21066	2.78296	1.84114	5.26618	6.12159	6.55504	gi|694430610|ref|XP_009342775.1|	PREDICTED: peroxidase 73-like [Pyrus x bretschneideri]	PER73	GO:0055114,GO:0006979,GO:0020037,GO:0004601	oxidation-reduction process|response to oxidative stress|heme binding|peroxidase activity	ko00940	Phenylpropanoid biosynthesis
pycom02g14850	173.622	240.316	106.928	0.444949	-1.16829	4.23e-16	6.02e-15	Down	12.4544	9.97769	15.0982	6.35272	4.87223	5.25085	gi|657949036|ref|XP_008340959.1|	PREDICTED: LOB domain-containing protein 37-like [Malus domestica]	LBD38
pycom02g14920	11.9285	16.4863	7.37076	0.447084	-1.16138	0.0470056	0.135725	Down	0.499556	0.275655	0.145134	0.199302	0.134437	0.109663	gi|657949050|ref|XP_008341028.1|	PREDICTED: BTB/POZ domain-containing protein NPY2-like [Malus domestica]	NPY2	GO:0005515	protein binding
pycom02g14950	871.499	1304.96	438.039	0.335673	-1.57487	5.2e-106	3.06e-104	Down	30.7167	32.7319	32.7312	15.9523	14.309	14.2249	gi|658038312|ref|XP_008354722.1|	PREDICTED: LOW QUALITY PROTEIN: BTB/POZ and TAZ domain-containing protein 4-like [Malus domestica]	BT4	GO:0006355,GO:0005634,GO:0004402,GO:0003712,GO:0008270	regulation of transcription, DNA-templated|nucleus|histone acetyltransferase activity|transcription coregulator activity|zinc ion binding
pycom02g15270	1676.87	978.105	2375.63	2.42881	1.28025	2.15e-93	1.13e-91	Up	46.7494	49.1049	44.4807	112.881	122.12	117.487	gi|694368962|ref|XP_009362593.1|	PREDICTED: heptahelical transmembrane protein 4-like isoform X2 [Pyrus x bretschneideri]	ADIPOR3	GO:0016021	integral component of membrane	ko04152	AMPK signaling pathway
pycom02g15280	224.525	138.196	310.855	2.24939	1.16953	8.34e-20	1.38e-18	Up	2.74392	3.23291	2.9516	6.1609	7.28698	7.13631	gi|694368978|ref|XP_009362595.1|	PREDICTED: LOW QUALITY PROTEIN: galactomannan galactosyltransferase 1-like [Pyrus x bretschneideri]	GMGT1	GO:0016021,GO:0016757	integral component of membrane|transferase activity, transferring glycosyl groups
pycom02g15290	10.1589	19.7004	0.617473	0.0313432	-4.9957	4.91e-09	4.67e-08	Down	1.39233	1.30662	1.96207	0	0.131982	0	gi|694368985|ref|XP_009362596.1|	PREDICTED: uncharacterized protein LOC103952666 [Pyrus x bretschneideri]	VQ29
pycom02g15660	209.493	118.678	300.308	2.53044	1.33939	1.51e-23	2.79e-22	Up	5.55156	4.88847	3.76155	11.2308	12.6393	12.8198	gi|694422283|ref|XP_009338969.1|	PREDICTED: homeobox-leucine zipper protein HAT22-like [Pyrus x bretschneideri]	HAT22	GO:0006355,GO:0003677,GO:0003700,GO:0043565	regulation of transcription, DNA-templated|DNA binding|DNA-binding transcription factor activity|sequence-specific DNA binding
pycom02g15800	178.413	270.748	86.0781	0.317927	-1.65323	1.01e-12	1.23e-11	Down	12.9875	10.8046	7.83271	4.65872	3.51176	3.06756	gi|694401703|ref|XP_009375884.1|	PREDICTED: uncharacterized protein LOC103964656 [Pyrus x bretschneideri]
pycom02g15880	2743.95	3901.69	1586.21	0.406545	-1.29851	1.91e-156	1.6e-154	Down	139.257	134.837	135.778	58.9773	58.2776	58.9389	gi|694401687|ref|XP_009375877.1|	PREDICTED: UDP-galactose/UDP-glucose transporter 2-like isoform X3 [Pyrus x bretschneideri]	UTR4	GO:0055085	transmembrane transport
pycom02g16390	64.3007	89.5797	39.0217	0.435609	-1.19889	2.85e-07	2.34e-06	Down	0.641376	0.755382	0.866365	0.352201	0.243065	0.377995	gi|1365942594|ref|XP_024160357.1|	LOW QUALITY PROTEIN: uncharacterized protein LOC112167556 [Rosa chinensis]	CYP704C1	GO:0055114,GO:0020037,GO:0005506,GO:0016705	oxidation-reduction process|heme binding|iron ion binding|oxidoreductase activity, acting on paired donors, with incorporation or reduction of molecular oxygen
pycom02g16640	7.92925	15.8585	0	0	-	7.09e-09	6.68e-08	Down	0.243299	1.02	0.241534	0	0	0	gi|694441010|ref|XP_009347283.1|	PREDICTED: uncharacterized protein LOC103938959 [Pyrus x bretschneideri]
pycom02g17290	185.758	261.778	109.739	0.419207	-1.25427	4.92e-08	4.34e-07	Down	6.56234	9.27276	7.06436	2.96001	3.5528	3.71011	gi|694430585|ref|XP_009342764.1|	PREDICTED: vinorine synthase-like [Pyrus x bretschneideri]	ACT	GO:0016747	transferase activity, transferring acyl groups other than amino-acyl groups
pycom02g17880	281.866	391.63	172.102	0.43945	-1.18623	4.43e-25	8.5e-24	Down	5.89559	6.47938	6.88562	2.4752	3.14454	3.37593	gi|1079263920|ref|XP_009351001.2|	PREDICTED: TMV resistance protein N-like [Pyrus x bretschneideri]	N	GO:0007165,GO:0043531,GO:0005515	signal transduction|ADP binding|protein binding
pycom02g18700	3.14087	5.35337	0.928359	0.173416	-2.52769	0.0449396	0.130603	Down	0	0	0	0	0	0
pycom02g18900	284.8	173.649	395.95	2.28017	1.18914	5.29e-25	1.01e-23	Up	25.3858	26.6944	13.8778	47.6918	42.5876	38.6771	gi|1079239337|ref|XP_018507326.1|	PREDICTED: uncharacterized protein LOC108868510 [Pyrus x bretschneideri]	FLZ3
pycom02g19200	2.65174	4.9926	0.310886	0.0622693	-4.00534	0.0137045	0.0481354	Down	0.0396847	0.0417422	0.0670986	0	0.01243	0	gi|658006464|ref|XP_008338397.1|	PREDICTED: probable LRR receptor-like serine/threonine-protein kinase At3g47570 [Malus domestica]	At3g47570	GO:0006468,GO:0005524,GO:0005524,GO:0005515,GO:0004672	protein phosphorylation|ATP binding|ATP binding|protein binding|protein kinase activity
pycom02g19430	564.554	931.677	197.431	0.211909	-2.23848	9.55e-59	3.41e-57	Down	36.7756	37.7478	32.6645	9.66958	8.06904	6.53638	gi|694423696|ref|XP_009339645.1|	PREDICTED: uncharacterized protein LOC103931834 [Pyrus x bretschneideri]
pycom02g19520	410.032	717.026	103.038	0.143702	-2.79885	2.63e-148	2.09e-146	Down	12.4108	15.4661	16.0682	3.91115	1.67199	2.59276	gi|1079214991|ref|XP_018502709.1|	PREDICTED: TMV resistance protein N-like [Pyrus x bretschneideri]	N	GO:0007165,GO:0005515	signal transduction|protein binding
pycom02g20050	43.1215	25.9021	60.341	2.32958	1.22007	0.000126725	0.000726288	Up	1.52275	1.6042	0.387485	3.04281	4.65371	2.20405	gi|694402615|ref|XP_009376296.1|	PREDICTED: keratin-associated protein 19-2-like [Pyrus x bretschneideri]
pycom02g20250	55.7321	75.5077	35.9566	0.476198	-1.07037	1.73e-05	0.000113633	Down	1.76979	1.35788	1.3289	0.835463	0.668269	0.729475	gi|694428113|ref|XP_009341645.1|	PREDICTED: pentatricopeptide repeat-containing protein At3g03580-like [Pyrus x bretschneideri]	PCMP-H23	GO:0005515	protein binding
pycom02g20470	19.9829	12.6259	27.3399	2.16538	1.11462	0.00842879	0.0317428	Up	0.121459	0.699706	0.855208	1.45253	1.36618	1.48508	gi|694397134|ref|XP_009373830.1|	PREDICTED: RING-H2 finger protein ATL52-like [Pyrus x bretschneideri]	ATL51
pycom02g20910	121.036	162.18	79.891	0.492607	-1.02149	1.79e-09	1.76e-08	Down	10.2522	4.50163	8.31193	4.98422	1.62686	3.6113	gi|694439564|ref|XP_009346658.1|	PREDICTED: glucosidase 2 subunit beta-like isoform X2 [Pyrus x bretschneideri]	PSL4			ko04141	Protein processing in endoplasmic reticulum
pycom02g21130	225.148	359.003	91.2925	0.254295	-1.97543	6.37e-50	2.04e-48	Down	5.16726	4.74925	4.91312	1.52874	1.4038	1.58939	gi|1162529813|ref|XP_020414159.1|	rust resistance kinase Lr10-like [Prunus persica]	LRK10	GO:0006468,GO:0005524,GO:0004672	protein phosphorylation|ATP binding|protein kinase activity	ko04064	NF-kappa B signaling pathway
pycom02g21230	97.4821	192.818	2.14611	0.0111302	-6.48937	2.74e-26	5.4e-25	Down	5.97041	4.08724	4.6717	0	0	0	gi|658054990|ref|XP_008363248.1|	PREDICTED: uncharacterized protein LOC103426944 [Malus domestica]
pycom02g21250	822.627	500.863	1144.39	2.28484	1.19209	7.27e-60	2.63e-58	Up	7.86657	7.03131	7.94964	16.2195	16.9186	16.8172	gi|658018323|ref|XP_008344515.1|	PREDICTED: beta-D-glucosyl crocetin beta-1,6-glucosyltransferase-like [Malus domestica]	UGT94E5
pycom02g21260	136.621	37.8789	235.364	6.21359	2.63543	8.05e-48	2.48e-46	Up	1.65991	1.06216	1.30566	8.21352	7.02146	8.15707	gi|657949929|ref|XP_008345539.1|	PREDICTED: beta-D-glucosyl crocetin beta-1,6-glucosyltransferase-like [Malus domestica]	UGT94E5	GO:0016758	transferase activity, transferring hexosyl groups
pycom02g21270	10.0308	4.71063	15.3509	3.25879	1.70433	0.00652578	0.0253994	Up	0	0	0	0	0	0	gi|657950292|ref|XP_008347175.1|	PREDICTED: beta-D-glucosyl crocetin beta-1,6-glucosyltransferase-like [Malus domestica]	UGT94E5	GO:0016758	transferase activity, transferring hexosyl groups
pycom02g21350	28.653	48.4074	8.89862	0.183827	-2.44358	1.2e-10	1.29e-09	Down	2.57006	2.80972	1.71731	0.785501	0.449667	0.862506	gi|1039900330|ref|XP_008345516.2|	PREDICTED: rust resistance kinase Lr10-like [Malus domestica]	LRK10	GO:0006468,GO:0005524,GO:0005524,GO:0004672	protein phosphorylation|ATP binding|ATP binding|protein kinase activity
pycom02g21360	371.063	577.375	164.751	0.285345	-1.80922	5.44e-67	2.16e-65	Down	20.4076	18.957	17.0577	7.45774	6.22085	5.40721	gi|1039869212|ref|XP_017181134.1|	PREDICTED: rust resistance kinase Lr10-like isoform X1 [Malus domestica]	LRK10	GO:0006468,GO:0005524,GO:0005524,GO:0004672	protein phosphorylation|ATP binding|ATP binding|protein kinase activity
pycom02g21370	767.567	1282.22	252.914	0.197247	-2.34192	2.79e-190	2.97e-188	Down	31.5214	31.0607	31.4617	6.67047	6.43106	6.80041	gi|1039826403|ref|XP_008370222.2|	PREDICTED: rust resistance kinase Lr10-like [Malus domestica]	LRK10	GO:0006468,GO:0005524,GO:0005524,GO:0004672	protein phosphorylation|ATP binding|ATP binding|protein kinase activity
pycom02g21400	22.8202	14.6145	31.026	2.12296	1.08607	0.00664791	0.025798	Up	1.50849	0.708214	1.68724	1.83006	2.20333	2.74797	gi|1039931391|ref|XP_017186175.1|	PREDICTED: rust resistance kinase Lr10-like, partial [Malus domestica]	PR5K
pycom02g22020	26.758	36.5934	16.9226	0.462449	-1.11263	0.00217075	0.00962129	Down	1.03488	0.957478	0.710613	0.451581	0.543923	0.363113	gi|694427966|ref|XP_009341581.1|	PREDICTED: cationic amino acid transporter 7, chloroplastic [Pyrus x bretschneideri]	CAT7	GO:0055085,GO:0016020,GO:0022857	transmembrane transport|membrane|transmembrane transporter activity
pycom02g22140	1827.06	2710.72	943.408	0.348028	-1.52272	8.82e-167	7.86e-165	Down	20.3574	20.3689	20.7409	7.40701	8.08811	7.73135	gi|1079214873|ref|XP_018502681.1|	PREDICTED: TMV resistance protein N-like [Pyrus x bretschneideri]	N	GO:0007165,GO:0043531,GO:0005515	signal transduction|ADP binding|protein binding
pycom02g22170	40.6161	71.3824	9.84979	0.137986	-2.8574	1.67e-11	1.89e-10	Down	4.45694	2.51991	4.05704	0.422391	0.321218	0.314234	gi|1079252735|ref|XP_018499590.1|	PREDICTED: protein SUPPRESSOR OF npr1-1, CONSTITUTIVE 1-like [Pyrus x bretschneideri]	SNC1
pycom02g22200	237.08	354.267	119.894	0.338428	-1.56308	4.27e-35	1.04e-33	Down	6.21355	5.9759	7.14928	2.81305	3.25582	2.77809	gi|694328437|ref|XP_009355027.1|	PREDICTED: TMV resistance protein N-like [Pyrus x bretschneideri]	N	GO:0043531	ADP binding
pycom02g22230	42.134	63.0215	21.2465	0.337131	-1.56862	4.54e-07	3.65e-06	Down	1.48851	1.70585	0.713792	0.509147	0.490972	0.359253	gi|1079214885|ref|XP_018502687.1|	PREDICTED: TMV resistance protein N-like [Pyrus x bretschneideri]	N	GO:0043531	ADP binding
pycom02g22480	35.3233	16.5047	54.1418	3.28038	1.71386	1.77e-07	1.48e-06	Up	1.184	1.25021	0.914444	3.78855	4.82205	5.03707	gi|694328427|ref|XP_009355024.1|	PREDICTED: LOW QUALITY PROTEIN: ATP-dependent DNA helicase Q-like 4A [Pyrus x bretschneideri]	RECQL4A	GO:0044237,GO:0003824,GO:0003676,GO:0000166	cellular metabolic process|catalytic activity|nucleic acid binding|nucleotide binding	ko03460,ko03440	Fanconi anemia pathway|Homologous recombination
pycom02g22530	409.363	247.628	571.098	2.30627	1.20556	3.63e-25	6.98e-24	Up	2.00596	1.82153	2.14142	4.6731	4.29035	4.92297	gi|694328427|ref|XP_009355024.1|	PREDICTED: LOW QUALITY PROTEIN: ATP-dependent DNA helicase Q-like 4A [Pyrus x bretschneideri]	RECQL4A	GO:0006310,GO:0006281,GO:0006260,GO:0044237,GO:0005524,GO:0043140,GO:0008026,GO:0003824,GO:0003676,GO:0003676,GO:0000166	DNA recombination|DNA repair|DNA replication|cellular metabolic process|ATP binding|ATP-dependent 3'-5' DNA helicase activity|ATP-dependent helicase activity|catalytic activity|nucleic acid binding|nucleic acid binding|nucleotide binding	ko03460,ko03440	Fanconi anemia pathway|Homologous recombination
pycom02g22610	641.304	1120.26	162.352	0.144924	-2.78663	9.64e-216	1.15e-213	Down	13.602	13.6716	13.3189	2.15688	2.39796	2.32321	gi|1079263920|ref|XP_009351001.2|	PREDICTED: TMV resistance protein N-like [Pyrus x bretschneideri]	N
pycom02g22630	1027.03	1800.85	253.201	0.140601	-2.83032	0	0	Down	19.3532	19.7435	18.4132	2.90298	2.8074	3.08429	gi|1079263920|ref|XP_009351001.2|	PREDICTED: TMV resistance protein N-like [Pyrus x bretschneideri]	N	GO:0007165,GO:0043531,GO:0005515	signal transduction|ADP binding|protein binding
pycom02g22680	960.101	1704.91	215.289	0.126276	-2.98535	0	0	Down	18.5009	18.7955	17.1907	2.60897	2.1578	2.82189	gi|1079263920|ref|XP_009351001.2|	PREDICTED: TMV resistance protein N-like [Pyrus x bretschneideri]	N	GO:0007165,GO:0043531,GO:0005515,GO:0005515	signal transduction|ADP binding|protein binding|protein binding
pycom02g22700	42.0684	62.0049	22.1319	0.356938	-1.48626	3.77e-07	3.06e-06	Down	2.39001	2.91084	2.31043	1.01332	0.781304	0.834402	gi|1079263929|ref|XP_018501830.1|	PREDICTED: protein FAR1-RELATED SEQUENCE 3-like isoform X3 [Pyrus x bretschneideri]	FRS3	GO:0006355,GO:0008270	regulation of transcription, DNA-templated|zinc ion binding
pycom02g22720	13.3068	18.3101	8.30341	0.453487	-1.14087	0.0297909	0.0928954	Down	0.228152	0.301476	0.232472	0.106222	0.143621	0.104967	gi|1039929773|ref|XP_008364531.2|	PREDICTED: probable inactive histone-lysine N-methyltransferase SUVR2 [Malus domestica]	SUVR4	GO:0034968,GO:0005634,GO:0018024,GO:0018024,GO:0005515,GO:0008270	histone lysine methylation|nucleus|histone-lysine N-methyltransferase activity|histone-lysine N-methyltransferase activity|protein binding|zinc ion binding
pycom02g22790	21.1304	29.3478	12.913	0.44	-1.18443	0.00385865	0.0160591	Down	2.4072	1.94665	2.11826	0.869424	1.1021	1.07777	gi|694328526|ref|XP_009355065.1|	PREDICTED: probable pectinesterase/pectinesterase inhibitor 47 [Pyrus x bretschneideri]	PME47	GO:0004857	enzyme inhibitor activity	ko00040,ko00500	Pentose and glucuronate interconversions|Starch and sucrose metabolism
pycom02g23000	1066.09	602.987	1529.19	2.53602	1.34257	1.69e-90	8.58e-89	Up	14.8295	16.0705	14.4778	38.8318	39.5544	35.665	gi|694328576|ref|XP_009355087.1|	PREDICTED: MATH domain and coiled-coil domain-containing protein At3g58270-like [Pyrus x bretschneideri]	UBP12	GO:0005515	protein binding
pycom02g23170	1439.33	2063.97	814.695	0.394722	-1.34109	5.46e-87	2.67e-85	Down	60.7504	65.723	61.5588	24.9627	28.9493	27.0735	gi|694328630|ref|XP_009355110.1|	PREDICTED: protein ELC-like [Pyrus x bretschneideri]	ELC	GO:0006464,GO:0015031	cellular protein modification process|protein transport	ko04144	Endocytosis
pycom02g23560	11.8663	18.1884	5.54413	0.304816	-1.71399	0.00475447	0.0192759	Down	0.756409	0.283841	1.20807	0.0499744	0.356248	0.247307	gi|657950208|ref|XP_008346678.1|	PREDICTED: probable carboxylesterase 15 [Malus domestica]	CXE6	GO:0016787	hydrolase activity
pycom02g23580	1.54396	0	3.08791	Inf	Inf	0.0481685	0.138323	Up	0	0	0	0.0957056	0.242142	0	gi|694390069|ref|XP_009370630.1|	PREDICTED: probable carboxylesterase 15 [Pyrus x bretschneideri]	CXE6	GO:0016787	hydrolase activity
pycom02g23740	199.664	297.002	102.326	0.34453	-1.5373	3.01e-29	6.42e-28	Down	15.9298	14.9572	15.0827	6.7147	4.8452	5.12807	gi|1162528846|ref|XP_020413845.1|	putative disease resistance RPP13-like protein 1 [Prunus persica]	At3g14460
pycom02g24040	40.1247	26.1436	54.1058	2.06956	1.04933	0.000421546	0.00217916	Up	1.1654	1.08305	0.826834	1.77336	2.42426	1.73952	gi|1079235428|ref|XP_018506577.1|	PREDICTED: uncharacterized protein LOC103961865 [Pyrus x bretschneideri]	MTERF8	GO:0006355,GO:0003690	regulation of transcription, DNA-templated|double-stranded DNA binding
pycom02g24550	202.432	296.246	108.618	0.366646	-1.44754	9.66e-27	1.93e-25	Down	9.82107	9.74965	10.8687	2.98571	4.4494	3.55156	gi|694327173|ref|XP_009354461.1|	PREDICTED: E3 ubiquitin-protein ligase SINAT5-like [Pyrus x bretschneideri]	DIS1	GO:0007275,GO:0006511,GO:0005634,GO:0005515,GO:0008270	multicellular organism development|ubiquitin-dependent protein catabolic process|nucleus|protein binding|zinc ion binding	ko04120,ko04115,ko04013,ko04310	Ubiquitin mediated proteolysis|p53 signaling pathway|MAPK signaling pathway - fly|Wnt signaling pathway
pycom02g25050	159.383	86.7264	232.04	2.67554	1.41983	9.86e-12	1.13e-10	Up	2.28143	2.11183	2.27124	6.84117	5.31704	5.56396	gi|694327053|ref|XP_009354407.1|	PREDICTED: protein IQ-DOMAIN 14 [Pyrus x bretschneideri]	IQD14	GO:0005515	protein binding
pycom02g25080	1131.32	1767.47	495.161	0.280152	-1.83572	5.95e-169	5.39e-167	Down	34.9433	35.8487	35.6428	10.411	11.6657	11.6799	gi|694327050|ref|XP_009354406.1|	PREDICTED: probable glycerol-3-phosphate dehydrogenase [NAD(+)]	Os01g0939600	GO:0005975,GO:0046168,GO:0006072,GO:0055114,GO:0009331,GO:0051287,GO:0004367,GO:0016491,GO:0016616	carbohydrate metabolic process|glycerol-3-phosphate catabolic process|glycerol-3-phosphate metabolic process|oxidation-reduction process|glycerol-3-phosphate dehydrogenase complex|NAD binding|glycerol-3-phosphate dehydrogenase [NAD+] activity|oxidoreductase activity|oxidoreductase activity, acting on the CH-OH group of donors, NAD or NADP as acceptor	ko00564,ko04011	Glycerophospholipid metabolism|MAPK signaling pathway - yeast
pycom02g25560	64.472	92.3692	36.5749	0.395964	-1.33656	1.17e-08	1.09e-07	Down	3.30646	2.17058	2.25539	1.75435	1.47318	0.905695	gi|694326920|ref|XP_009354350.1|	PREDICTED: uncharacterized protein LOC103945503 [Pyrus x bretschneideri]	TKPR1	GO:0003824,GO:0050662	catalytic activity|coenzyme binding
pycom02g25700	26.4129	38.7107	14.1152	0.364634	-1.45548	8.58e-05	0.000506477	Down	3.85032	2.989	3.64726	1.11026	0.578469	2.94802	gi|694326847|ref|XP_009354326.1|	PREDICTED: TMV resistance protein N-like isoform X1 [Pyrus x bretschneideri]	N	GO:0007165,GO:0005515	signal transduction|protein binding
pycom02g25710	15.9002	22.5587	9.2417	0.409673	-1.28745	0.00692456	0.0267078	Down	0.427878	0.360014	0.723781	0.238011	0.294436	0.104586	gi|694326880|ref|XP_009354333.1|	PREDICTED: TMV resistance protein N-like [Pyrus x bretschneideri]	N	GO:0043531	ADP binding
pycom02g25830	7.84639	13.5357	2.15713	0.159367	-2.64958	0.000445878	0.00229268	Down	0.222954	0.117524	0.209918	0.0441733	0.0447829	0.0146391	gi|694327200|ref|XP_009354475.1|	PREDICTED: TMV resistance protein N [Pyrus x bretschneideri]	N	GO:0007165,GO:0043531,GO:0005515	signal transduction|ADP binding|protein binding
pycom02g25850	353.606	556.456	150.756	0.270922	-1.88405	6.95e-69	2.81e-67	Down	58.7135	60.8229	50.7407	15.0853	21.5394	15.2193	gi|1139787079|gb|ONI20506.1|	hypothetical protein PRUPE_2G019800, partial [Prunus persica]
pycom02g25890	366.615	656.595	76.6358	0.116717	-3.09891	4.96e-80	2.27e-78	Down	21.7073	24.3823	19.6919	2.7287	3.8029	2.11845	gi|658055118|ref|XP_008363312.1|	PREDICTED: uncharacterized protein LOC103427013 [Malus domestica]
pycom02g26380	3686.29	5481.41	1891.16	0.345014	-1.53527	1.93e-246	2.73e-244	Down	417.813	436.437	423.402	156.711	155.168	144.731	gi|657950853|ref|XP_008349960.1|	PREDICTED: zinc finger A20 and AN1 domain-containing stress-associated protein 5-like [Malus domestica]	SAP5	GO:0003677,GO:0008270	DNA binding|zinc ion binding
pycom02g26550	10.4511	15.3815	5.52076	0.358922	-1.47826	0.0140846	0.0492338	Down	0.796342	0.418802	0.402848	0.295152	0.300787	0.218935	gi|694377452|ref|XP_009365030.1|	PREDICTED: 30S ribosomal protein 2, chloroplastic-like [Pyrus x bretschneideri]	PSRP2	GO:0003676	nucleic acid binding
pycom02g26560	44.2864	86.7383	1.83444	0.0211492	-5.56325	1.41e-38	3.67e-37	Down	0.511839	1.08036	2.54677	0	0	0	gi|1039870042|ref|XP_017181972.1|	PREDICTED: uncharacterized protein LOC108170940 [Malus domestica]
pycom02g26610	212.497	376.73	48.2629	0.12811	-2.96455	7.48e-89	3.71e-87	Down	13.6077	14.0286	13.6303	2.13995	1.48585	1.67717	gi|694377469|ref|XP_009365036.1|	PREDICTED: uncharacterized protein At1g04910-like [Pyrus x bretschneideri]	OFUT20
pycom02g26640	284.85	491.943	77.7564	0.15806	-2.66146	4.2e-99	2.33e-97	Down	9.44339	10.3517	9.1378	1.47393	1.58887	1.6952	gi|657951036|ref|XP_008350876.1|	PREDICTED: G-type lectin S-receptor-like serine/threonine-protein kinase LECRK3 [Malus domestica]	LECRK3	GO:0006468,GO:0005524,GO:0005524,GO:0004672	protein phosphorylation|ATP binding|ATP binding|protein kinase activity
pycom03g00260	316.345	433.217	199.473	0.460445	-1.1189	6.13e-25	1.17e-23	Down	13.4958	12.2866	12.836	7.08755	6.73894	6.51796	gi|1079208292|ref|XP_018507292.1|	PREDICTED: probable receptor-like protein kinase At5g56460 isoform X2 [Pyrus x bretschneideri]	PBL16	GO:0006468,GO:0005524,GO:0005524,GO:0004672	protein phosphorylation|ATP binding|ATP binding|protein kinase activity
pycom03g00290	5.06284	2.13128	7.99441	3.75099	1.90727	0.0431283	0.126159	Up	0.0761193	0.0796831	0	0.484108	0.430918	0.276893	gi|694315519|ref|XP_009375976.1|	PREDICTED: pumilio homolog 12-like [Pyrus x bretschneideri]
pycom03g00470	164.58	109.557	219.602	2.00445	1.00321	7.35e-10	7.45e-09	Up	5.79989	5.74475	5.62313	12.6566	13.9597	9.28791	gi|694315489|ref|XP_009375859.1|	PREDICTED: ethylene-responsive transcription factor RAP2-11 [Pyrus x bretschneideri]	ERN1	GO:0006355,GO:0003677,GO:0003700	regulation of transcription, DNA-templated|DNA binding|DNA-binding transcription factor activity
pycom03g00660	5.21007	1.78246	8.63767	4.84591	2.27677	0.0165673	0.0565977	Up	0.049632	0.0524114	0.100729	0.230632	0.5634	0.273178	gi|694315431|ref|XP_009375631.1|	PREDICTED: feruloyl CoA ortho-hydroxylase 1-like [Pyrus x bretschneideri]	F6'H2	GO:0055114,GO:0016491	oxidation-reduction process|oxidoreductase activity
pycom03g00960	10.6334	4.6842	16.5827	3.54013	1.8238	0.00299073	0.0128008	Up	1.23115	0.64914	0	0.282517	1.16483	1.67379	gi|694315363|ref|XP_009375335.1|	PREDICTED: uncharacterized protein LOC103964157 [Pyrus x bretschneideri]
pycom03g01380	40.4704	72.025	8.91581	0.123788	-3.01406	2.49e-19	4.04e-18	Down	2.57103	2.35118	2.98795	0.206022	0.422161	0.459148	gi|694315296|ref|XP_009375077.1|	PREDICTED: putative disease resistance RPP13-like protein 1 [Pyrus x bretschneideri]	RPPL1
pycom03g01390	146.626	262.201	31.0514	0.118426	-3.07794	2.47e-66	9.73e-65	Down	3.87685	3.67872	4.13769	0.439427	0.444413	0.400942	gi|694315296|ref|XP_009375077.1|	PREDICTED: putative disease resistance RPP13-like protein 1 [Pyrus x bretschneideri]	RPPL1	GO:0043531	ADP binding
pycom03g01590	3.73269	7.1588	0.306588	0.0428267	-4.54535	0.00131349	0.00611048	Down	0.441416	0.115161	0.278546	0	0	0	gi|1079208340|ref|XP_018507382.1|	PREDICTED: receptor-like protein 2 [Pyrus x bretschneideri]	RLP3	GO:0005515	protein binding
pycom03g01670	140.437	217.533	63.3416	0.291182	-1.78001	1.62e-22	2.91e-21	Down	6.25636	5.37058	7.14784	1.94092	1.93749	1.69825	gi|694315636|ref|XP_009376525.1|	PREDICTED: G-type lectin S-receptor-like serine/threonine-protein kinase LECRK3 [Pyrus x bretschneideri]	LECRK3
pycom03g01710	272.542	428.171	116.914	0.273054	-1.87274	5.2e-12	6.08e-11	Down	7.88458	5.96114	5.34407	1.81979	2.13758	1.64961	gi|694315253|ref|XP_009374910.1|	PREDICTED: G-type lectin S-receptor-like serine/threonine-protein kinase RLK1 [Pyrus x bretschneideri]	RLK1	GO:0006468,GO:0005524,GO:0005524,GO:0004672,GO:0004674	protein phosphorylation|ATP binding|ATP binding|protein kinase activity|protein serine/threonine kinase activity
pycom03g01760	203.667	135.769	271.565	2.00019	1.00014	7.65e-14	9.85e-13	Up	3.38968	3.04508	3.43534	6.47647	7.69616	6.31187	gi|694315242|ref|XP_009374867.1|	PREDICTED: lysine-specific demethylase JMJ30 [Pyrus x bretschneideri]	JMJ30
pycom03g02170	234.408	318.55	150.266	0.471718	-1.084	2.93e-18	4.55e-17	Down	3.64063	3.38174	3.25169	1.80821	1.44953	1.67841	gi|657984282|ref|XP_008384227.1|	PREDICTED: putative disease resistance RPP13-like protein 1 [Malus domestica]	RPPL1	GO:0043531	ADP binding
pycom03g02980	10.4298	20.8596	0	0	-	5.2e-11	5.71e-10	Down	1.61201	5.14905	0	0	0	0	gi|1039898691|ref|XP_017180256.1|	PREDICTED: uncharacterized protein LOC108170161 [Malus domestica]
pycom03g03090	2.63278	4.64378	0.621771	0.133893	-2.90085	0.0455431	0.132049	Down	1.00565	0.795921	1.54749	0	0.2386	0	gi|658046736|ref|XP_008359027.1|	PREDICTED: oleosin S1-2-like [Malus domestica]	At3g01570	GO:0016021,GO:0012511	integral component of membrane|monolayer-surrounded lipid storage body
pycom03g03180	10.1146	14.7133	5.51592	0.374894	-1.41545	0.021248	0.0698713	Down	0.24458	0.128524	0.73818	0.336125	0.11457	0.111044	gi|1079242857|ref|XP_018507939.1|	PREDICTED: uncharacterized protein LOC103967582 isoform X2 [Pyrus x bretschneideri]
pycom03g03260	6.09772	10.0316	2.16385	0.215704	-2.21288	0.00839412	0.0316504	Down	0.171763	0.211314	0.145141	0	0.0539349	0.0261706	gi|694408988|ref|XP_009379143.1|	PREDICTED: pentatricopeptide repeat-containing protein At5g66520-like [Pyrus x bretschneideri]	PCMP-H61	GO:0005515	protein binding
pycom03g03320	26.5821	46.3611	6.80322	0.146744	-2.76862	4.13e-07	3.33e-06	Down	1.07766	0.545632	0.781553	0.0577383	0.215462	0.0192115	gi|1039898707|ref|XP_008344757.2|	PREDICTED: hypermethylated in cancer 2 protein-like [Malus domestica]	AZF2	GO:0003676	nucleic acid binding
pycom03g03680	456.914	786.43	127.397	0.161994	-2.62598	7.17e-55	2.44e-53	Down	11.6413	14.0717	13.3399	2.46285	3.17129	1.96166	gi|694310924|ref|XP_009355374.1|	PREDICTED: cytochrome P450 714C2-like [Pyrus x bretschneideri]	CYP714C2	GO:0055114,GO:0020037,GO:0005506,GO:0016705	oxidation-reduction process|heme binding|iron ion binding|oxidoreductase activity, acting on paired donors, with incorporation or reduction of molecular oxygen
pycom03g03700	35.3919	52.6326	18.1513	0.344869	-1.53588	1.53e-06	1.15e-05	Down	1.39238	1.20296	0.96808	0.301184	0.306571	0.425923	gi|694408807|ref|XP_009379059.1|	PREDICTED: cytochrome P450 714C2-like [Pyrus x bretschneideri]	CYP714C2	GO:0055114,GO:0020037,GO:0005506,GO:0016705	oxidation-reduction process|heme binding|iron ion binding|oxidoreductase activity, acting on paired donors, with incorporation or reduction of molecular oxygen
pycom03g03770	37.7096	22.2294	53.1897	2.39277	1.25868	4.74e-05	0.000292572	Up	5.02596	3.85461	2.81009	11.2126	9.37855	5.28015	gi|657951734|ref|XP_008354236.1|	PREDICTED: cytochrome b-c1 complex subunit 8 [Malus domestica]		GO:0022900,GO:0005743,GO:0070469,GO:0008121	electron transport chain|mitochondrial inner membrane|respirasome|ubiquinol-cytochrome-c reductase activity
pycom03g03840	3261.17	4664.62	1857.72	0.398257	-1.32823	1.3e-177	1.27e-175	Down	104.937	104.446	103.188	44.7804	42.1349	45.5541	gi|694310877|ref|XP_009355145.1|	PREDICTED: root phototropism protein 2-like [Pyrus x bretschneideri]	RPT2	GO:0009638,GO:0005515	phototropism|protein binding
pycom03g03950	685.209	947.686	422.733	0.446069	-1.16466	1.13e-50	3.64e-49	Down	38.4422	37.5655	34.7629	16.7282	16.9734	17.101	gi|1079205850|ref|XP_009358484.2|	PREDICTED: pathogenesis-related genes transcriptional activator PTI6-like [Pyrus x bretschneideri]	PTI6	GO:0006355,GO:0003677,GO:0003700,GO:0003700	regulation of transcription, DNA-templated|DNA binding|DNA-binding transcription factor activity|DNA-binding transcription factor activity
pycom03g04040	7.42036	11.1539	3.68686	0.330546	-1.59708	0.0294526	0.0919745	Down	0.124353	0.235523	0.101392	0.0231723	0.0471181	0.0918663	gi|1347679844|gb|PPR83852.1|	hypothetical protein GOBAR_AA36860 [Gossypium barbadense]	CYP73A11	GO:0055114,GO:0020037,GO:0005506,GO:0016705	oxidation-reduction process|heme binding|iron ion binding|oxidoreductase activity, acting on paired donors, with incorporation or reduction of molecular oxygen	ko00130,ko01220,ko00945,ko00940,ko00360,ko00941	Ubiquinone and other terpenoid-quinone biosynthesis|Degradation of aromatic compounds|Stilbenoid, diarylheptanoid and gingerol biosynthesis|Phenylpropanoid biosynthesis|Phenylalanine metabolism|Flavonoid biosynthesis
pycom03g04090	35.7179	49.8999	21.5359	0.431582	-1.21229	0.00011531	0.000665451	Down	3.33582	2.64282	2.50042	1.13683	1.78695	1.30773	gi|1039870682|ref|XP_017182715.1|	PREDICTED: B3 domain-containing protein Os07g0679700-like isoform X2 [Malus domestica]	VAL2
pycom03g04270	14.5376	22.9475	6.12776	0.267034	-1.9049	0.00023448	0.00127971	Down	0.717794	0.838671	0.500058	0.282595	0.10699	0.313514	gi|694310773|ref|XP_009354739.1|	PREDICTED: uncharacterized protein LOC103945872 [Pyrus x bretschneideri]	GIL1	GO:0009959,GO:0009639	negative gravitropism|response to red or far red light
pycom03g04520	2681.35	4038.2	1324.51	0.327995	-1.60825	8.28e-230	1.07e-227	Down	87.9435	86.2277	85.0533	30.2833	31.2474	28.6404	gi|694310720|ref|XP_009354531.1|	PREDICTED: exocyst complex component EXO70B1-like [Pyrus x bretschneideri]	EXO70B1	GO:0006887,GO:0000145	exocytosis|exocyst
pycom03g04580	1594.2	2411.64	776.766	0.32209	-1.63446	3.76e-174	3.56e-172	Down	45.1435	43.0486	42.9286	15.5979	16.494	13.5903	gi|1040975113|ref|NP_001315684.1|	probable WRKY transcription factor 26 [Malus domestica]	WRKY24	GO:0006355,GO:0003700,GO:0043565	regulation of transcription, DNA-templated|DNA-binding transcription factor activity|sequence-specific DNA binding
pycom03g04860	11.6078	17.6764	5.53928	0.313372	-1.67405	0.00518848	0.020774	Down	0.116698	0.301037	0.22461	0.0721926	0.0857972	0.0601854	gi|694311552|ref|XP_009358245.1|	PREDICTED: intracellular protein transport protein USO1-like isoform X1 [Pyrus x bretschneideri]
pycom03g04890	44.4362	3.91972	84.9527	21.6731	4.43784	0.00881624	0.0330094	Up	0.259702	0.136117	0.391626	0.47428	0.364347	0.353975	gi|1023991718|gb|KZV25760.1|	hypothetical protein F511_04821, partial [Dorcoceras hygrometricum]	RPS4	GO:0006412,GO:0005840,GO:0003735	translation|ribosome|structural constituent of ribosome	ko03010	Ribosome
pycom03g04990	7.8457	12.9248	2.76655	0.214049	-2.22398	0.0024608	0.0107508	Down	0	0.27261	0	0	0	0	gi|1079205751|ref|XP_018502528.1|	PREDICTED: probable inactive receptor-like protein kinase At3g56050 isoform X1 [Pyrus x bretschneideri]	MDIS1
pycom03g05000	44.4587	60.3593	28.5582	0.473137	-1.07967	0.000106496	0.000617913	Down	2.04458	1.23237	1.72351	0.801953	0.747323	0.798975	gi|1079205751|ref|XP_018502528.1|	PREDICTED: probable inactive receptor-like protein kinase At3g56050 isoform X1 [Pyrus x bretschneideri]	At3g56050	GO:0006468,GO:0005524,GO:0004672	protein phosphorylation|ATP binding|protein kinase activity
pycom03g05160	414.95	183.135	646.765	3.53164	1.82034	1.12e-72	4.74e-71	Up	6.2619	5.28812	5.59408	19.9396	19.7511	20.5088	gi|694310611|ref|XP_009354026.1|	PREDICTED: probable N-acetyltransferase HLS1 [Pyrus x bretschneideri]	At2g23060
pycom03g05260	9663.14	16441.6	2884.68	0.17545	-2.51087	0	0	Down	445.978	444.326	425.554	75.3406	74.9422	75.5888	gi|694310590|ref|XP_009353923.1|	PREDICTED: probable protein phosphatase 2C 25 [Pyrus x bretschneideri]	At2g30020	GO:0006470,GO:0003824,GO:0043169,GO:0004722	protein dephosphorylation|catalytic activity|cation binding|protein serine/threonine phosphatase activity
pycom03g05490	323.584	168.831	478.337	2.83323	1.50245	4.97e-42	1.38e-40	Up	4.8027	4.52359	4.12384	13.0227	14.197	13.6141	gi|657951913|ref|XP_008355011.1|	PREDICTED: zinc finger CCCH domain-containing protein 66-like [Malus domestica]	At5g58620	GO:0046872	metal ion binding
pycom03g05900	1146.35	1903.69	389.008	0.204344	-2.29093	2.64e-249	3.75e-247	Down	43.64	43.8824	41.5338	10.2116	8.46207	8.90523	gi|694398153|ref|XP_009374267.1|	PREDICTED: uncharacterized protein LOC103963212 isoform X1 [Pyrus x bretschneideri]		GO:0005515	protein binding
pycom03g05920	12.0682	20.13	4.00635	0.199023	-2.32899	7.39e-05	0.000441536	Down	0.100979	0.319325	0.102518	0	0.383516	0.0925977	gi|1079237232|ref|XP_009374343.2|	PREDICTED: GDP-mannose transporter GONST2 [Pyrus x bretschneideri]	GONST2
pycom03g06250	226.054	139.866	312.243	2.23243	1.15862	1.39e-19	2.27e-18	Up	4.08345	4.09762	2.70816	8.47699	7.74607	8.27583	gi|694398229|ref|XP_009374302.1|	PREDICTED: mitochondrial uncoupling protein 2-like [Pyrus x bretschneideri]	PUMP2	GO:0006839,GO:0031966	mitochondrial transport|mitochondrial membrane
pycom03g06450	436.705	675.147	198.264	0.29366	-1.76778	6.05e-74	2.59e-72	Down	8.80805	11.3313	10.6371	3.39534	3.95586	3.93988	gi|694398287|ref|XP_009374326.1|	PREDICTED: probable serine/threonine-protein kinase At5g41260 [Pyrus x bretschneideri]	BSK5	GO:0006468,GO:0005524,GO:0005515,GO:0004672	protein phosphorylation|ATP binding|protein binding|protein kinase activity
pycom03g06490	20.8463	9.76709	31.9256	3.26869	1.70871	6.15e-05	0.000371994	Up	0.388137	1.02607	0.654967	2.77079	1.96062	2.40942	gi|1139776535|gb|ONI10722.1|	hypothetical protein PRUPE_4G063600 [Prunus persica]	At3g47570	GO:0006468,GO:0005524,GO:0005515,GO:0004672	protein phosphorylation|ATP binding|protein binding|protein kinase activity
pycom03g06530	33.0544	19.7318	46.3769	2.35036	1.23288	0.000185518	0.00103493	Up	0.452115	0.612326	0.327429	1.50699	1.35144	1.84528	gi|657952076|ref|XP_008355718.1|	PREDICTED: UDP-glucose iridoid glucosyltransferase-like [Malus domestica]	UGT76E2	GO:0016758	transferase activity, transferring hexosyl groups
pycom03g06550	468.563	310.939	626.187	2.01386	1.00996	2.13e-28	4.45e-27	Up	8.71711	10.4102	11.5026	20.7684	19.5635	21.1144	gi|657952082|ref|XP_008355745.1|	PREDICTED: UDP-glycosyltransferase 76E2-like [Malus domestica]	UGT76A2	GO:0016758	transferase activity, transferring hexosyl groups
pycom03g06750	12.6228	4.98411	20.2615	4.06522	2.02333	0.000408624	0.00212152	Up	0.0538166	0.113954	0.110376	0.76308	0.309742	0.501918	gi|694375237|ref|XP_009364345.1|	PREDICTED: probable protein phosphatase 2C 24 [Pyrus x bretschneideri]	AIP1	GO:0006470,GO:0003824,GO:0043169,GO:0004722	protein dephosphorylation|catalytic activity|cation binding|protein serine/threonine phosphatase activity	ko04075	Plant hormone signal transduction
pycom03g06910	5366.16	8575.16	2157.17	0.25156	-1.99103	0	0	Down	286.4	282.944	283.144	74.6307	77.3811	74.7291	gi|694375293|ref|XP_009364363.1|	PREDICTED: E3 ubiquitin-protein ligase RDUF1-like [Pyrus x bretschneideri]	RDUF1	GO:0061630	ubiquitin protein ligase activity
pycom03g06950	11.952	21.1331	2.77085	0.131115	-2.9311	2.37e-06	1.74e-05	Down	0.827363	0.10758	0.206274	0.0939555	0.0958857	0	gi|1139765411|gb|ONI00174.1|	hypothetical protein PRUPE_6G072300 [Prunus persica]	SMR4	GO:0032875	regulation of DNA endoreduplication
pycom03g07140	436.691	633.307	240.075	0.379082	-1.39942	6.53e-49	2.04e-47	Down	11.1544	11.5145	10.7919	4.99352	4.32918	4.00819	gi|694375343|ref|XP_009364375.1|	PREDICTED: scarecrow-like protein 14 [Pyrus x bretschneideri]	SCL14
pycom03g07740	111.572	155.585	67.5587	0.434223	-1.20349	5.25e-06	3.69e-05	Down	8.12273	8.70685	5.882	3.53238	3.25008	4.07617	gi|694427589|ref|XP_009341418.1|	PREDICTED: fasciclin-like arabinogalactan protein 4 [Pyrus x bretschneideri]	FLA4
pycom03g07750	4100.99	7499.15	702.826	0.0937207	-3.41549	0	0	Down	103.413	100.803	108.423	10.1897	9.28811	8.81976	gi|694427591|ref|XP_009341419.1|	PREDICTED: probable protein phosphatase 2C 23 [Pyrus x bretschneideri]	PLL5	GO:0006470,GO:0003824,GO:0004722	protein dephosphorylation|catalytic activity|protein serine/threonine phosphatase activity
pycom03g07920	646.604	1120.49	172.719	0.154146	-2.69763	1.11e-206	1.27e-204	Down	31.0375	33.491	32.5963	5.25457	4.39306	4.24693	gi|1079218780|ref|XP_018503427.1|	PREDICTED: uncharacterized protein LOC103948984 [Pyrus x bretschneideri]
pycom03g08240	4.19733	0.721069	7.67359	10.642	3.41169	0.00419472	0.0172897	Up	0	0.105269	0	0.187054	0.47153	0.556202	gi|694354038|ref|XP_009358317.1|	PREDICTED: aquaporin TIP1-3-like [Pyrus x bretschneideri]	TIP1-3	GO:0055085,GO:0016020,GO:0015267	transmembrane transport|membrane|channel activity
pycom03g08680	1174.84	1570.4	779.277	0.496227	-1.01093	1.15e-44	3.36e-43	Down	33.4954	31.5148	35.2233	17.3715	16.4561	17.2963	gi|694353898|ref|XP_009358277.1|	PREDICTED: probable serine/threonine-protein kinase RLCKVII [Pyrus x bretschneideri]	PBL5	GO:0006468,GO:0005524,GO:0005524,GO:0004672	protein phosphorylation|ATP binding|ATP binding|protein kinase activity
pycom03g08740	14.5527	23.5618	5.54358	0.235279	-2.08756	6.03e-05	0.000365443	Down	1.17333	1.65132	2.32137	0.702686	0.749646	0	gi|1358159328|gb|PRQ33806.1|	hypothetical protein RchiOBHm_Chr5g0061721 [Rosa chinensis]
pycom03g09080	362.431	542.908	181.955	0.335149	-1.57713	9.1e-38	2.32e-36	Down	17.6941	14.9144	15.6187	5.87848	5.71489	5.96109	gi|694377056|ref|XP_009364851.1|	PREDICTED: arogenate dehydratase/prephenate dehydratase 6, chloroplastic [Pyrus x bretschneideri]	ADT6	GO:0009094,GO:0004664	L-phenylalanine biosynthetic process|prephenate dehydratase activity	ko01230,ko00400	Biosynthesis of amino acids|Phenylalanine, tyrosine and tryptophan biosynthesis
pycom03g09520	140.613	239.093	42.1327	0.176219	-2.50456	4.3e-22	7.65e-21	Down	6.19955	4.13092	4.42121	1.11235	0.946907	0.923502	gi|694375046|ref|XP_009364287.1|	PREDICTED: protein DMR6-LIKE OXYGENASE 2-like isoform X2 [Pyrus x bretschneideri]	DLO2	GO:0055114,GO:0016491	oxidation-reduction process|oxidoreductase activity
pycom03g09580	305.481	576.202	34.7606	0.0603271	-4.05105	1.02e-53	3.41e-52	Down	14.1666	14.9415	19.0568	0.853904	1.1592	0.809709	gi|1079225484|ref|XP_018504665.1|	PREDICTED: cytochrome P450 94C1 [Pyrus x bretschneideri]	CYP94C1	GO:0055114,GO:0020037,GO:0005506,GO:0016705	oxidation-reduction process|heme binding|iron ion binding|oxidoreductase activity, acting on paired donors, with incorporation or reduction of molecular oxygen
pycom03g09610	265.923	119.936	411.909	3.4344	1.78006	9.17e-08	7.92e-07	Up	2.57559	2.71533	1.62993	10.6786	9.2506	6.24146	gi|694375074|ref|XP_009364295.1|	PREDICTED: alcohol-forming fatty acyl-CoA reductase-like [Pyrus x bretschneideri]		GO:0080019	fatty-acyl-CoA reductase (alcohol-forming) activity	ko00073,ko04146	Cutin, suberine and wax biosynthesis|Peroxisome
pycom03g09850	101.127	156.132	46.1216	0.295401	-1.75925	5.46e-20	9.09e-19	Down	12.1443	12.0339	10.7539	3.88033	3.17399	3.01046	gi|694375123|ref|XP_009364311.1|	PREDICTED: uncharacterized protein LOC103954230 [Pyrus x bretschneideri]
pycom03g09860	1759.23	2899.95	618.5	0.213279	-2.22919	2.43e-238	3.28e-236	Down	23.5389	24.1423	25.8968	7.03554	6.26044	6.67751	gi|694375123|ref|XP_009364311.1|	PREDICTED: uncharacterized protein LOC103954230 [Pyrus x bretschneideri]
pycom03g09870	7.38756	11.0845	3.69062	0.332953	-1.58661	0.0295953	0.0923719	Down	0.553273	0.414703	0.80243	0.146904	0	0.145727	gi|694375126|ref|XP_009364312.1|	PREDICTED: transcription factor TGA2.2-like [Pyrus x bretschneideri]	TGA9	GO:0006351,GO:0043565	transcription, DNA-templated|sequence-specific DNA binding	ko04075	Plant hormone signal transduction
pycom03g10280	204.816	397.933	11.6985	0.0293981	-5.08813	3.72e-157	3.13e-155	Down	11.8566	10.6313	13.0447	0.207504	0.422103	0.288923	gi|694405984|ref|XP_009377822.1|	PREDICTED: NAC domain-containing protein 90 [Pyrus x bretschneideri]	NAC090	GO:0006355,GO:0003677	regulation of transcription, DNA-templated|DNA binding
pycom03g10430	181.045	323.342	38.7476	0.119834	-3.06088	4.34e-80	1.99e-78	Down	10.8511	11.0218	9.81656	1.83781	1.26333	0.634778	gi|694405954|ref|XP_009377809.1|	PREDICTED: F-box protein At2g27310-like [Pyrus x bretschneideri]	At2g27310	GO:0005515	protein binding
pycom03g10580	7073.1	12155.6	1990.6	0.163759	-2.61035	0	0	Down	554.447	535.611	555.026	100.995	99.3293	93.1584	gi|1079231976|ref|XP_018505902.1|	PREDICTED: probable CCR4-associated factor 1 homolog 11 [Pyrus x bretschneideri]	CAF1-9	GO:0030014,GO:0003676,GO:0004535	CCR4-NOT complex|nucleic acid binding|poly(A)-specific ribonuclease activity	ko03018	RNA degradation
pycom03g11190	2.35083	4.70166	0	0	-	0.00536267	0.0213772	Down	0.102711	0.378394	0.051689	0	0	0	gi|658038739|ref|XP_008354937.1|	PREDICTED: uncharacterized protein LOC103418607 [Malus domestica]
pycom03g12650	24.6613	15.4608	33.8618	2.19017	1.13104	0.00306296	0.0130783	Up	0.246094	0.518466	0.597822	0.952363	1.01675	0.453455	gi|694418047|ref|XP_009337044.1|	PREDICTED: uncharacterized protein LOC103929555 isoform X1 [Pyrus x bretschneideri]
pycom03g13460	62.087	38.4427	85.7313	2.23011	1.15711	1.62e-06	1.22e-05	Up	0.142735	0.36256	0.309598	0.490331	0.66798	0.448044	gi|694399903|ref|XP_009375059.1|	PREDICTED: probable LRR receptor-like serine/threonine-protein kinase At3g47570 [Pyrus x bretschneideri]	FLS2	GO:0006468,GO:0005524,GO:0005524,GO:0005515,GO:0004672	protein phosphorylation|ATP binding|ATP binding|protein binding|protein kinase activity
pycom03g13490	203.14	296.557	109.723	0.369991	-1.43444	3.14e-17	4.73e-16	Down	10.2955	8.35978	10.771	3.42487	4.11487	3.56988	gi|694399909|ref|XP_009375062.1|	PREDICTED: E3 ubiquitin ligase BIG BROTHER-like [Pyrus x bretschneideri]	BB
pycom03g13520	53.031	30.7061	75.356	2.45411	1.2952	7.84e-07	6.1e-06	Up	1.00595	0.728396	1.365	3.15648	3.18832	1.95622	gi|694399920|ref|XP_009375067.1|	PREDICTED: fasciclin-like arabinogalactan protein 1 [Pyrus x bretschneideri]	FLA1
pycom03g13630	59.6326	31.0169	88.2484	2.84517	1.50852	1.16e-09	1.16e-08	Up	1.01091	2.28227	1.45678	2.91167	3.66005	4.52103	gi|1079240039|ref|XP_018507451.1|	PREDICTED: receptor kinase-like protein Xa21 [Pyrus x bretschneideri]	At3g47570	GO:0005515	protein binding
pycom03g13640	12.5591	5.41424	19.7039	3.63927	1.86365	0.000955881	0.00457433	Up	0.173787	0.459279	0.354056	1.3747	1.64159	1.83717	gi|1079240039|ref|XP_018507451.1|	PREDICTED: receptor kinase-like protein Xa21 [Pyrus x bretschneideri]	At3g47110	GO:0006468,GO:0005524,GO:0004672	protein phosphorylation|ATP binding|protein kinase activity
pycom03g13800	15.9342	6.00461	25.8638	4.30733	2.1068	0.000109012	0.000631781	Up	0.341415	0	0.598585	1.48687	1.21811	0.540375	gi|657953682|ref|XP_008363991.1|	PREDICTED: probable ubiquitin carboxyl-terminal hydrolase creB [Malus domestica]
pycom03g14330	345.39	483.219	207.562	0.42954	-1.21914	2.66e-31	5.91e-30	Down	9.29418	9.7725	10.5708	5.89832	4.81806	7.4752	gi|694363726|ref|XP_009361078.1|	PREDICTED: glycerophosphodiester phosphodiesterase GDPDL3-like [Pyrus x bretschneideri]	GDPDL4	GO:0006629,GO:0008081	lipid metabolic process|phosphoric diester hydrolase activity
pycom03g14340	7.45815	14.3031	0.613175	0.04287	-4.54389	1.95e-06	1.45e-05	Down	0.344252	0.729273	0.521738	0	0	0	gi|658011135|ref|XP_008340805.1|	PREDICTED: uncharacterized protein LOC103403753 [Malus domestica]
pycom03g14370	244.255	330.552	157.957	0.477858	-1.06535	9.1e-16	1.28e-14	Down	1.99242	2.04199	1.57804	1.08188	0.935661	1.24741	gi|694363726|ref|XP_009361078.1|	PREDICTED: glycerophosphodiester phosphodiesterase GDPDL3-like [Pyrus x bretschneideri]	GDPDL3	GO:0006629,GO:0008081	lipid metabolic process|phosphoric diester hydrolase activity
pycom03g14440	232.221	342.422	122.02	0.356345	-1.48865	1.66e-28	3.48e-27	Down	15.445	17.6932	13.4402	7.04147	6.15149	5.5433	gi|694363707|ref|XP_009361072.1|	PREDICTED: probable long-chain-alcohol O-fatty-acyltransferase 5 [Pyrus x bretschneideri]	AT5	GO:0008374	O-acyltransferase activity
pycom03g14740	7349.76	13477.3	1222.2	0.0906857	-3.46298	0	0	Down	796.773	771.957	725.538	75.3411	77.2647	64.64	gi|694448602|ref|XP_009350148.1|	PREDICTED: uncharacterized protein LOC103941672 [Pyrus x bretschneideri]	At1g64065
pycom03g15030	12.0146	6.48412	17.5451	2.70586	1.43609	0.0109037	0.0395355	Up	0.214318	0.392068	0.108553	0.941246	0.804453	0.443938	gi|694363498|ref|XP_009361010.1|	PREDICTED: GDSL esterase/lipase At5g55050-like [Pyrus x bretschneideri]	At5g55050	GO:0016788	hydrolase activity, acting on ester bonds
pycom03g15040	10.3565	5.02154	15.6914	3.12481	1.64377	0.00796453	0.0302108	Up	0.276719	0.194518	0.0465703	0.512481	0.743105	0.337144	gi|694363495|ref|XP_009361009.1|	PREDICTED: 5'-adenylylsulfate reductase 3, chloroplastic-like [Pyrus x bretschneideri]	2022-04-03	GO:0055114,GO:0019419,GO:0003824,GO:0016671	oxidation-reduction process|sulfate reduction|catalytic activity|oxidoreductase activity, acting on a sulfur group of donors, disulfide as acceptor	ko00920	Sulfur metabolism
pycom03g15080	633.657	975.05	292.264	0.299742	-1.73821	5.1e-28	1.05e-26	Down	220.543	213.102	189.884	71.9068	58.9197	58.7523	gi|1139779139|gb|ONI13326.1|	hypothetical protein PRUPE_4G215700 [Prunus persica]
pycom03g15190	73.5098	110.431	36.5889	0.331328	-1.59367	8.53e-13	1.04e-11	Down	4.78383	10.1375	12.294	3.40799	4.57646	3.80098	gi|694363447|ref|XP_009360995.1|	PREDICTED: protein translation factor SUI1 homolog [Pyrus x bretschneideri]	GOS2	GO:0006413,GO:0003743,GO:0003743	translational initiation|translation initiation factor activity|translation initiation factor activity	ko03013	RNA transport
pycom03g15690	19.5701	32.3513	6.789	0.209853	-2.25255	6.93e-07	5.43e-06	Down	0.727002	0.273714	0.57388	0.285254	0.588779	0.0469593	gi|694430218|ref|XP_009342601.1|	PREDICTED: chloroplastic lipocalin-like [Pyrus x bretschneideri]	CHL	GO:0036094	small molecule binding
pycom03g15810	328.084	215.692	440.475	2.04214	1.03008	1.24e-09	1.23e-08	Up	11.4441	11.6995	11.3909	23.4512	25.2416	30.4936	gi|694353348|ref|XP_009358124.1|	PREDICTED: uncharacterized protein LOC103948780 isoform X2 [Pyrus x bretschneideri]	VUP3	GO:0010089	xylem development
pycom03g15850	28.6123	18.4784	38.7463	2.09684	1.06822	0.0187564	0.0629353	Up	0.553862	0.155139	0.374238	0.512107	0.863085	1.115	gi|694353335|ref|XP_009358120.1|	PREDICTED: ent-kaurenoic acid oxidase 2-like isoform X1 [Pyrus x bretschneideri]	KAO2	GO:0055114,GO:0020037,GO:0005506,GO:0016705	oxidation-reduction process|heme binding|iron ion binding|oxidoreductase activity, acting on paired donors, with incorporation or reduction of molecular oxygen
pycom03g15950	12.4601	19.9879	4.93228	0.246764	-2.0188	0.000323666	0.00171278	Down	1.18255	0.793108	1.26476	0.255787	0.455682	0.255046	gi|694353292|ref|XP_009358107.1|	PREDICTED: protein NDR1-like [Pyrus x bretschneideri]	NDR1
pycom03g16310	208.09	314.747	101.433	0.32227	-1.63366	1.13e-33	2.67e-32	Down	5.24426	5.68626	6.88925	2.36553	2.31562	2.19331	gi|694439133|ref|XP_009346473.1|	PREDICTED: calcium/calmodulin-regulated receptor-like kinase 1 [Pyrus x bretschneideri]	CRLK1	GO:0006468,GO:0005524,GO:0004672	protein phosphorylation|ATP binding|protein kinase activity
pycom03g16320	436.125	780.142	92.1089	0.118067	-3.08232	2.13e-148	1.7e-146	Down	29.6408	33.8451	28.5687	2.34973	2.78017	4.38742	gi|1079244220|ref|XP_009334052.2|	PREDICTED: chitin-inducible gibberellin-responsive protein 1-like [Pyrus x bretschneideri]
pycom03g16330	936.891	1687.58	186.204	0.110338	-3.18	0	0	Down	37.5192	37.3541	40.6132	5.38439	3.63335	4.4951	gi|1079244220|ref|XP_009334052.2|	PREDICTED: chitin-inducible gibberellin-responsive protein 1-like [Pyrus x bretschneideri]	CIGR1
pycom03g16550	3209.61	5192.41	1226.81	0.23627	-2.08149	0	0	Down	54.0558	57.7658	66.8209	15.5897	14.4007	13.9756	gi|645240725|ref|XP_008226736.1|	PREDICTED: calcium-binding protein PBP1-like [Prunus mume]	KRP1	GO:0005509	calcium ion binding	ko03420	Nucleotide excision repair
pycom03g16570	99.5732	142.244	56.9022	0.400031	-1.32182	2.05e-06	1.52e-05	Down	2.37346	2.1438	1.59234	0.707805	0.99179	0.775729	gi|694404878|ref|XP_009377301.1|	PREDICTED: G-type lectin S-receptor-like serine/threonine-protein kinase At4g27290 [Pyrus x bretschneideri]	At4g27290	GO:0006468,GO:0048544,GO:0005524,GO:0005524,GO:0004672,GO:0004674	protein phosphorylation|recognition of pollen|ATP binding|ATP binding|protein kinase activity|protein serine/threonine kinase activity
pycom03g16770	15.2069	21.5023	8.91151	0.414444	-1.27075	0.00944343	0.0349644	Down	0.604632	0.474631	0.379973	0.172927	0.247946	0.276069	gi|694412541|ref|XP_009334583.1|	PREDICTED: mediator of RNA polymerase II transcription subunit 1-like [Pyrus x bretschneideri]
pycom03g17220	8.08284	3.23656	12.9291	3.9947	1.99809	0.00576698	0.0227978	Up	0	0	0.791977	0.725173	0	0	gi|694432446|ref|XP_009343573.1|	PREDICTED: protochlorophyllide reductase, chloroplastic [Pyrus x bretschneideri]	PORA	GO:0055114,GO:0016630	oxidation-reduction process|protochlorophyllide reductase activity	ko00860	Porphyrin and chlorophyll metabolism
pycom03g17310	68.3119	38.4897	98.1342	2.54962	1.35028	8.39e-06	5.75e-05	Up	0.789591	0.262534	0.75682	1.60865	1.71632	1.94742	gi|1079216974|ref|XP_018503067.1|	PREDICTED: cytochrome P450 CYP72A219-like [Pyrus x bretschneideri]		GO:0055114,GO:0020037,GO:0005506,GO:0004497,GO:0016705	oxidation-reduction process|heme binding|iron ion binding|monooxygenase activity|oxidoreductase activity, acting on paired donors, with incorporation or reduction of molecular oxygen
pycom03g17400	79.8774	133.62	26.135	0.195593	-2.35408	1.85e-25	3.58e-24	Down	10.8247	12.1953	12.9057	1.47491	2.00826	3.58648	gi|694332367|ref|XP_009356823.1|	PREDICTED: dynein light chain, cytoplasmic-like [Pyrus x bretschneideri]	dlcB	GO:0007017,GO:0030286	microtubule-based process|dynein complex
pycom03g17720	590.345	186.253	994.436	5.33916	2.41661	4.75e-95	2.53e-93	Up	8.06135	7.92841	8.54575	42.1066	49.7428	49.8856	gi|1079216927|ref|XP_018503058.1|	PREDICTED: early nodulin-like protein 2 isoform X2 [Pyrus x bretschneideri]	At4g27520	GO:0009055	electron transfer activity
pycom03g17840	1737.3	2383	1091.6	0.458079	-1.12633	3.07e-92	1.58e-90	Down	71.4921	70.606	72.1008	33.317	37.5211	34.387	gi|694332284|ref|XP_009356784.1|	PREDICTED: probable protein phosphatase 2C 39 [Pyrus x bretschneideri]	At3g15260	GO:0006470,GO:0003824,GO:0004722	protein dephosphorylation|catalytic activity|protein serine/threonine phosphatase activity
pycom03g17860	17.619	27.5274	7.71064	0.280108	-1.83595	7.4e-05	0.000441871	Down	0.549514	0.469548	0.487639	0.254252	0.291142	0.0316039	gi|694332279|ref|XP_009356782.1|	PREDICTED: transcription factor EMB1444-like [Pyrus x bretschneideri]	RSS3
pycom03g17920	3348.28	4847.65	1848.9	0.381402	-1.39062	3.48e-196	3.77e-194	Down	221.038	226.751	226.237	88.6012	101.075	95.116	gi|1079250148|ref|XP_018499085.1|	PREDICTED: ethylene-responsive transcription factor 4-like [Pyrus x bretschneideri]	ERF4	GO:0006355,GO:0003677,GO:0003700	regulation of transcription, DNA-templated|DNA binding|DNA-binding transcription factor activity
pycom03g18070	367.093	572.179	162.006	0.283139	-1.82042	3.37e-67	1.34e-65	Down	13.5519	12.7874	13.7516	4.48275	3.71795	3.60869	gi|694422974|ref|XP_009339308.1|	PREDICTED: L-type lectin-domain containing receptor kinase IX.1-like [Pyrus x bretschneideri]	LECRK91	GO:0006468,GO:0005524,GO:0005524,GO:0030246,GO:0004672	protein phosphorylation|ATP binding|ATP binding|carbohydrate binding|protein kinase activity
pycom03g18740	599.328	1005.83	192.821	0.191703	-2.38305	7.04e-160	6.04e-158	Down	26.1537	26.4301	25.5723	6.55536	6.41639	6.01294	gi|694413891|ref|XP_009335189.1|	PREDICTED: putative serine/threonine-protein kinase [Pyrus x bretschneideri]	CRPK1	GO:0006468,GO:0005524,GO:0004672	protein phosphorylation|ATP binding|protein kinase activity
pycom03g19220	3.926	1.09332	6.75868	6.18177	2.62802	0.021155	0.0696266	Up	0	0.0350962	0.0169692	0.0463368	0.125248	0.168468	gi|1079263757|ref|XP_018501793.1|	PREDICTED: receptor-like protein 2 [Pyrus x bretschneideri]	PSY1R
pycom03g19360	86.3699	133.65	39.0902	0.292482	-1.77358	8.29e-11	8.99e-10	Down	4.37718	5.32677	3.67951	1.33567	1.65565	1.17749	gi|1079244233|ref|XP_018498011.1|	PREDICTED: IRK-interacting protein-like [Pyrus x bretschneideri]	GIL1	GO:0009959,GO:0009639	negative gravitropism|response to red or far red light
pycom03g19500	10.1277	19.0222	1.23307	0.0648226	-3.94736	1.75e-07	1.47e-06	Down	0.661686	0.549773	0.577294	0	0.0447672	0	gi|694411382|ref|XP_009334055.1|	PREDICTED: F-box/LRR-repeat protein At4g14103-like [Pyrus x bretschneideri]	At5g41840	GO:0005515	protein binding
pycom03g19680	8.20501	13.6429	2.7671	0.202823	-2.30171	0.00140619	0.00650583	Down	0.559368	0.583208	0.328554	0	0.0873695	0.213676	gi|51507375|emb|CAH18935.1|	polygalacturonase [Pyrus communis]		GO:0005975,GO:0004650	carbohydrate metabolic process|polygalacturonase activity	ko00040,ko00500	Pentose and glucuronate interconversions|Starch and sucrose metabolism
pycom03g19860	156.122	242.793	69.4517	0.286054	-1.80564	7.19e-31	1.59e-29	Down	3.38832	3.55371	4.13706	2.14519	2.217	2.67003	gi|694434816|ref|XP_009344611.1|	PREDICTED: probable sodium/metabolite cotransporter BASS1, chloroplastic [Pyrus x bretschneideri]	BASS1	GO:0016020	membrane
pycom03g20220	1170.97	576.802	1765.14	3.06023	1.61364	7.59e-135	5.6e-133	Up	31.8552	29.5754	32.4777	101.827	108.102	97.3043	gi|1139778027|gb|ONI12214.1|	hypothetical protein PRUPE_4G151600 [Prunus persica]
pycom03g20380	52.5394	94.6301	10.4487	0.110417	-3.17897	2.27e-26	4.49e-25	Down	3.18006	6.10503	7.92315	0.653005	0.542532	0.254483	gi|694390360|ref|XP_009370750.1|	PREDICTED: calmodulin-like protein 11 [Pyrus x bretschneideri]	CML11	GO:0005509	calcium ion binding
pycom03g20400	11.5597	22.2034	0.916011	0.0412554	-4.59927	1.48e-09	1.47e-08	Down	1.37923	1.46738	1.36382	0	0	0	gi|694390362|ref|XP_009370751.1|	PREDICTED: calcium-transporting ATPase 12, plasma membrane-type [Pyrus x bretschneideri]
pycom03g20460	99.8267	53.3192	146.334	2.74449	1.45654	4.26e-14	5.57e-13	Up	1.52678	1.44638	1.54566	4.29675	4.5471	4.24621	gi|1079233049|ref|XP_018506113.1|	PREDICTED: heat stress transcription factor A-6b [Pyrus x bretschneideri]	HSFA2B	GO:0006355,GO:0005634,GO:0003700,GO:0043565	regulation of transcription, DNA-templated|nucleus|DNA-binding transcription factor activity|sequence-specific DNA binding
pycom03g21670	373.28	234.316	512.243	2.18612	1.12837	1.28e-28	2.69e-27	Up	5.69704	4.99527	4.92527	11.8886	11.4044	12.7146	gi|657988810|ref|XP_008386588.1|	PREDICTED: uncharacterized protein LOC103449088 [Malus domestica]
pycom03g21710	268.843	378.496	159.19	0.420585	-1.24953	2.2e-26	4.36e-25	Down	8.43991	8.37652	8.569	3.90921	3.34852	3.65573	gi|657954880|ref|XP_008368892.1|	PREDICTED: probable LRR receptor-like serine/threonine-protein kinase RKF3 [Malus domestica]	RKF3	GO:0006468,GO:0005524,GO:0005524,GO:0004672	protein phosphorylation|ATP binding|ATP binding|protein kinase activity
pycom03g23120	1434.1	2283.29	584.9	0.256165	-1.96485	5.7e-225	7.15e-223	Down	74.596	77.2491	77.6598	20.4641	21.2726	18.8946	gi|694408066|ref|XP_009378746.1|	PREDICTED: ethylene-responsive transcription factor ERF073-like [Pyrus x bretschneideri]	ERF071	GO:0006355,GO:0003677,GO:0003700	regulation of transcription, DNA-templated|DNA binding|DNA-binding transcription factor activity
pycom03g23430	248.148	470.818	25.4781	0.0541146	-4.20784	8.8e-152	7.22e-150	Down	30.6108	29.0393	34.3457	1.63782	1.49064	2.78767	gi|694407987|ref|XP_009378707.1|	PREDICTED: uncharacterized protein LOC103967168 [Pyrus x bretschneideri]
pycom03g23440	10.7668	15.0851	6.44857	0.427481	-1.22607	0.0379966	0.113554	Down	6.03712	6.30563	2.77951	2.99018	0.439608	1.65668
pycom03g23500	6.19869	9.32798	3.06939	0.329052	-1.60361	0.0476504	0.137219	Down	0.248367	0.293527	0.125754	0.0573411	0.0876632	0.1423	gi|694407970|ref|XP_009378699.1|	PREDICTED: uncharacterized protein LOC103967162 isoform X1 [Pyrus x bretschneideri]		GO:0005515	protein binding
pycom03g23560	18.1541	8.9183	27.3898	3.07119	1.6188	0.000450295	0.00231222	Up	0.192133	0.0861915	0.276931	0.599836	0.63641	0.477492	gi|694407948|ref|XP_009378690.1|	PREDICTED: uncharacterized protein LOC103967156 [Pyrus x bretschneideri]	MYB12	GO:0003677	DNA binding
pycom03g23590	408.241	707.369	109.113	0.154251	-2.69665	1.36e-139	1.02e-137	Down	32.557	34.9419	39.8201	5.97933	5.64956	5.78235	gi|694407944|ref|XP_009378687.1|	PREDICTED: uncharacterized protein LOC103967155 [Pyrus x bretschneideri]
pycom04g00310	758.985	425.028	1092.94	2.57146	1.36259	2.9e-09	2.81e-08	Up	17.6553	14.1691	8.50447	37.2917	40.4192	30.5067	gi|985567314|ref|NP_001306743.1|	chalcone synthase-like [Pyrus x bretschneideri]	PKS5	GO:0009058,GO:0003824,GO:0016746,GO:0016747	biosynthetic process|catalytic activity|transferase activity, transferring acyl groups|transferase activity, transferring acyl groups other than amino-acyl groups	ko00941	Flavonoid biosynthesis
pycom04g00320	19.3383	8.24614	30.4305	3.69027	1.88373	3.07e-05	0.000194245	Up	0.581763	0.305268	0.391409	1.79275	1.36935	1.51641	gi|60280219|gb|AAX16494.1|	chalcone synthase [Pyrus communis]	CHS2	GO:0009058,GO:0003824,GO:0016746,GO:0016747	biosynthetic process|catalytic activity|transferase activity, transferring acyl groups|transferase activity, transferring acyl groups other than amino-acyl groups	ko00941	Flavonoid biosynthesis
pycom04g00350	50.6641	26.8637	74.4644	2.77193	1.47089	0.00123459	0.00577613	Up	1.30584	0.866295	0.485655	2.76369	2.40282	1.55618	gi|1040975077|ref|NP_001315914.1|	polyketide synthase 5-like [Malus domestica]	PKS5	GO:0009058,GO:0003824,GO:0016746,GO:0016747	biosynthetic process|catalytic activity|transferase activity, transferring acyl groups|transferase activity, transferring acyl groups other than amino-acyl groups	ko00941	Flavonoid biosynthesis
pycom04g00930	24.516	36.7456	12.2864	0.334364	-1.58051	7.62e-05	0.000454238	Down	0.3944	0.34653	0.533274	0.1631	0.16529	0.140895	gi|1079237567|ref|XP_009374571.2|	PREDICTED: TMV resistance protein N-like [Pyrus x bretschneideri]	N	GO:0043531	ADP binding
pycom04g00940	197.33	308.781	85.8792	0.278124	-1.8462	1.42e-39	3.75e-38	Down	2.89537	3.35266	2.89254	0.995458	1.01446	0.886215	gi|237770135|gb|ACR19031.1|	TIR-NBS-LRR-type disease resistance-like protein [Pyrus x bretschneideri]	N	GO:0007165,GO:0043531,GO:0005515	signal transduction|ADP binding|protein binding
pycom04g01170	235.919	338.056	133.782	0.395739	-1.33738	1.41e-26	2.81e-25	Down	1.84491	2.3238	1.83685	1.10449	1.22095	1.10703	gi|1079259169|ref|XP_018500841.1|	PREDICTED: TMV resistance protein N-like isoform X1 [Pyrus x bretschneideri]	N	GO:0007165,GO:0043531,GO:0005515	signal transduction|ADP binding|protein binding
pycom04g01270	313.755	205.914	421.595	2.04743	1.03382	3.47e-21	5.98e-20	Up	7.83209	9.02531	6.88674	16.5128	15.8325	15.1315	gi|694440358|ref|XP_009347001.1|	PREDICTED: chaperone protein dnaJ 20, chloroplastic-like [Pyrus x bretschneideri]	ATJ20
pycom04g01330	1033.87	1397.73	670.015	0.479359	-1.06082	2.25e-43	6.4e-42	Down	32.6968	35.2349	31.15	17.9017	16.3813	17.0606	gi|694396532|ref|XP_009373545.1|	PREDICTED: UDP-glucuronate 4-epimerase 6 [Pyrus x bretschneideri]	GAE6	GO:0003824,GO:0050662	catalytic activity|coenzyme binding	ko00520,ko00500	Amino sugar and nucleotide sugar metabolism|Starch and sucrose metabolism
pycom04g01410	497.253	741.718	252.787	0.340813	-1.55295	8.01e-66	3.13e-64	Down	19.5264	20.3462	19.8922	6.60859	7.44927	6.36605	gi|694396561|ref|XP_009373558.1|	PREDICTED: probable xyloglucan galactosyltransferase GT14 [Pyrus x bretschneideri]	GT14	GO:0006486,GO:0016757	protein glycosylation|transferase activity, transferring glycosyl groups
pycom04g01580	3.85645	6.48412	1.22877	0.189505	-2.39969	0.0313926	0.0969765	Down	0.0993398	0.279453	0.202449	0.123159	0.031333	0.0606659	gi|1079236313|ref|XP_018506754.1|	PREDICTED: crocetin glucosyltransferase, chloroplastic-like isoform X1 [Pyrus x bretschneideri]	UGT75C1	GO:0016758	transferase activity, transferring hexosyl groups
pycom04g01800	10.4151	6.05997	14.7703	2.43735	1.28531	0.035786	0.108134	Up	0.302157	0.0793693	0.0767492	0.21114	0.569607	0.487481	gi|694396649|ref|XP_009373598.1|	PREDICTED: cell division cycle 20.1, cofactor of APC complex-like [Pyrus x bretschneideri]	CDC20-1	GO:1904668,GO:0010997,GO:0005515,GO:0097027	positive regulation of ubiquitin protein ligase activity|anaphase-promoting complex binding|protein binding|ubiquitin-protein transferase activator activity	ko04114,ko04110,ko04120,ko04111,ko04113	Oocyte meiosis|Cell cycle|Ubiquitin mediated proteolysis|Cell cycle - yeast|Meiosis - yeast
pycom04g02230	208.708	295.043	122.373	0.414764	-1.26964	9.94e-22	1.75e-20	Down	4.66455	4.87256	4.94788	2.79989	2.97439	2.25249	gi|694391147|ref|XP_009371115.1|	PREDICTED: probable aldo-keto reductase 2 [Pyrus x bretschneideri]	Os04g0338000
pycom04g02350	9.87846	15.4488	4.30809	0.278862	-1.84238	0.00359808	0.0150963	Down	0.89037	1.01193	0.898188	0.376226	0.256758	0.186763	gi|658051079|ref|XP_008361265.1|	PREDICTED: putative disease resistance protein At4g11170 isoform X1 [Malus domestica]	DSC1	GO:0043531	ADP binding
pycom04g02370	171.448	282.302	60.5943	0.214643	-2.21999	3.62e-47	1.1e-45	Down	2.7206	2.4605	2.07068	0.77376	0.575572	0.524595	gi|694372954|ref|XP_009363714.1|	PREDICTED: TMV resistance protein N-like [Pyrus x bretschneideri]	N	GO:0007165,GO:0043531,GO:0005515	signal transduction|ADP binding|protein binding
pycom04g02700	135.347	269.471	1.2226	0.00453703	-7.78404	1.01e-131	7.31e-130	Down	7.16439	7.35712	8.38898	0.0615798	0	0.0610006	gi|1079250800|ref|XP_009339909.2|	PREDICTED: galactolipase DONGLE, chloroplastic [Pyrus x bretschneideri]	DGL	GO:0006629	lipid metabolic process
pycom04g02980	27.1025	15.7921	38.4128	2.4324	1.28238	0.000459572	0.00235622	Up	0.878112	0.922243	1.03942	1.62916	2.76059	2.81291	gi|658060181|ref|XP_008365925.1|	PREDICTED: LOW QUALITY PROTEIN: actin cytoskeleton-regulatory complex protein PAN1-like [Malus domestica]
pycom04g03220	435.104	774.943	95.2647	0.122931	-3.02408	1.13e-174	1.07e-172	Down	42.9226	38.1459	43.27	5.56927	5.65654	5.44019	gi|1039847879|ref|XP_008339488.2|	PREDICTED: LOW QUALITY PROTEIN: putative calcium-transporting ATPase 13, plasma membrane-type [Malus domestica]	ACA13
pycom04g03230	896.837	1629.27	164.401	0.100905	-3.30894	0	0	Down	30.8063	30.3004	31.2408	3.2297	2.83321	3.33475	gi|694372760|ref|XP_009363656.1|	PREDICTED: putative calcium-transporting ATPase 13, plasma membrane-type [Pyrus x bretschneideri]	ACA13	GO:0016021,GO:0000166	integral component of membrane|nucleotide binding
pycom04g03270	1030.17	1518.62	541.714	0.356715	-1.48716	2.75e-108	1.65e-106	Down	28.1191	31.4361	32.147	14.4305	14.5297	13.4462	gi|694372749|ref|XP_009363653.1|	PREDICTED: histidine protein methyltransferase 1 homolog [Pyrus x bretschneideri]	METTL18
pycom04g03280	476.585	944.864	8.30529	0.00878993	-6.82993	0	0	Down	10.464	10.1685	10.7277	0.0644399	0.0872628	0.0425105	gi|694372936|ref|XP_009363708.1|	PREDICTED: MDIS1-interacting receptor like kinase 2-like [Pyrus x bretschneideri]	MIK2	GO:0006468,GO:0005524,GO:0005524,GO:0005515,GO:0004672	protein phosphorylation|ATP binding|ATP binding|protein binding|protein kinase activity
pycom04g03330	127.452	251.825	3.07932	0.012228	-6.35367	3.05e-115	1.94e-113	Down	4.56863	4.26387	4.10203	0.0627016	0.0849809	0.0207426	gi|694372936|ref|XP_009363708.1|	PREDICTED: MDIS1-interacting receptor like kinase 2-like [Pyrus x bretschneideri]	MIK2	GO:0006468,GO:0005524,GO:0005524,GO:0005515,GO:0004672	protein phosphorylation|ATP binding|ATP binding|protein binding|protein kinase activity
pycom04g03410	39.8116	65.4791	14.1442	0.216011	-2.21082	2.13e-12	2.55e-11	Down	0.70753	0.937378	0.891364	0.162116	0	0.0792545	gi|694434284|ref|XP_009344371.1|	PREDICTED: uncharacterized protein LOC103936251 [Pyrus x bretschneideri]
pycom04g03690	281.843	485.842	77.8434	0.160224	-2.64184	2.43e-94	1.28e-92	Down	17.9735	15.2722	18.6974	3.06694	4.28224	2.6534	gi|694441899|ref|XP_009347669.1|	PREDICTED: protein FAR-RED ELONGATED HYPOCOTYL 3-like [Pyrus x bretschneideri]	FRS5
pycom04g04010	24.9527	35.1338	14.7716	0.420439	-1.25003	0.000926889	0.00445052	Down	0.695704	0.596914	0.637774	0.174971	0.23718	0.173672	gi|694427002|ref|XP_009341157.1|	PREDICTED: uncharacterized protein LOC103933218 [Pyrus x bretschneideri]
pycom04g04190	1588.35	3058.35	118.337	0.0386931	-4.69178	0	0	Down	134.038	132.943	128.836	7.08064	6.03298	5.2736	gi|222139394|gb|ACM45716.1|	class IV chitinase [Pyrus x bretschneideri x Pyrus pyrifolia]	EP3	GO:0005975,GO:0016998,GO:0006032,GO:0008061,GO:0004568	carbohydrate metabolic process|cell wall macromolecule catabolic process|chitin catabolic process|chitin binding|chitinase activity	ko00520	Amino sugar and nucleotide sugar metabolism
pycom04g04230	8.23616	16.4723	0	0	-	3.09e-09	2.99e-08	Down	0	1.73653	3.1187	0	0	0	gi|1139796971|gb|ONI29589.1|	hypothetical protein PRUPE_1G203400 [Prunus persica]		GO:0006952	defense response
pycom04g04240	701.68	1315.09	88.2717	0.0671223	-3.89706	3.14e-89	1.57e-87	Down	78.7358	63.9716	58.8826	0.839665	3.63965	4.08615	gi|1139796970|gb|ONI29588.1|	hypothetical protein PRUPE_1G203300 [Prunus persica]		GO:0006952	defense response
pycom04g04300	9.0241	12.8236	5.22465	0.407426	-1.29539	0.0442813	0.129037	Down	0.120232	0.16955	0.0405631	0.0369338	0.150598	0.147131	gi|694420435|ref|XP_009338125.1|	PREDICTED: something about silencing protein 10 [Pyrus x bretschneideri]	Utp3
pycom04g04380	2015.12	3188.55	841.688	0.263972	-1.92154	5.22e-269	8.06e-267	Down	72.8226	75.4223	72.0359	20.1896	19.8173	21.0664	gi|694384668|ref|XP_009368221.1|	PREDICTED: phospholipase A1-Ibeta2, chloroplastic-like [Pyrus x bretschneideri]	At4g16820	GO:0006629	lipid metabolic process
pycom04g04660	5556.89	9681.01	1432.77	0.147998	-2.75635	0	0	Down	209.773	204.864	213.397	36.5282	34.05	36.2197	gi|694407277|ref|XP_009378388.1|	PREDICTED: probable receptor-like protein kinase At5g47070 [Pyrus x bretschneideri]	PBL19	GO:0006468,GO:0005524,GO:0005524,GO:0004672	protein phosphorylation|ATP binding|ATP binding|protein kinase activity
pycom04g05140	616.822	893.339	340.305	0.380936	-1.39238	1.69e-64	6.51e-63	Down	41.8394	43.8416	41.6634	17.4742	17.7263	17.0651	gi|694410581|ref|XP_009333695.1|	PREDICTED: ethylene-responsive transcription factor 2-like [Pyrus x bretschneideri]	ERF1A	GO:0006355,GO:0003677,GO:0003700	regulation of transcription, DNA-templated|DNA binding|DNA-binding transcription factor activity
pycom04g05190	4524.2	7735.86	1312.53	0.169668	-2.55921	0	0	Down	333.893	340.156	331.708	58.9405	62.8642	59.1559	gi|694410584|ref|XP_009333696.1|	PREDICTED: ethylene-responsive transcription factor 5-like [Pyrus x bretschneideri]	ERF5	GO:0006355,GO:0003677,GO:0003700	regulation of transcription, DNA-templated|DNA binding|DNA-binding transcription factor activity
pycom04g05240	31.8545	43.4712	20.2379	0.465548	-1.103	0.00228827	0.0100838	Down	0.344691	0.416658	0.7929	0.318364	0.513586	1.16148	gi|694410588|ref|XP_009333699.1|	PREDICTED: nudix hydrolase 8 [Pyrus x bretschneideri]	NUDT8	GO:0016787	hydrolase activity
pycom04g05900	1166.29	1667.47	665.114	0.398876	-1.32599	6.94e-96	3.74e-94	Down	71.1956	71.3609	69.2051	25.4982	29.8742	27.6809	gi|694436695|ref|XP_009345439.1|	PREDICTED: RHOMBOid-like protein 2 [Pyrus x bretschneideri]	RBL2	GO:0006508,GO:0016021,GO:0004252	proteolysis|integral component of membrane|serine-type endopeptidase activity
pycom04g06130	16.7973	32.977	0.617473	0.0187243	-5.73894	1.29e-15	1.8e-14	Down	1.61023	2.73178	3.21028	0	0	0	gi|694406209|ref|XP_009377922.1|	PREDICTED: ethylene-responsive transcription factor ERF027-like [Pyrus x bretschneideri]	DREB3	GO:0006355,GO:0003677,GO:0003700	regulation of transcription, DNA-templated|DNA binding|DNA-binding transcription factor activity
pycom04g06140	16.2644	32.224	0.304712	0.00945604	-6.72455	2.97e-16	4.26e-15	Down	0.973342	0.981296	1.33324	0	0	0	gi|1079256015|ref|XP_018500259.1|	PREDICTED: dehydration-responsive element-binding protein 1A-like [Pyrus x bretschneideri]	DREB1D	GO:0006355,GO:0003677,GO:0003700	regulation of transcription, DNA-templated|DNA binding|DNA-binding transcription factor activity
pycom04g06870	126.682	170.67	82.6943	0.484527	-1.04535	3.45e-10	3.57e-09	Down	4.09335	4.10929	3.87874	1.70144	2.30248	2.12369	gi|694396107|ref|XP_009373348.1|	PREDICTED: ACT domain-containing protein ACR8-like [Pyrus x bretschneideri]	ACR8
pycom04g07070	50.8391	25.1695	76.5086	3.03973	1.60394	3.07e-09	2.96e-08	Up	0.445938	0.564565	0.66428	1.76088	1.45366	1.7485	gi|694367393|ref|XP_009362139.1|	PREDICTED: deoxyribodipyrimidine photo-lyase [Pyrus x bretschneideri]	PHR1	GO:0006281,GO:0003904	DNA repair|deoxyribodipyrimidine photo-lyase activity
pycom04g07240	46.12	61.7748	30.4651	0.493163	-1.01986	0.000204819	0.00113164	Down	0.809059	0.703631	0.434855	0.57236	0.63337	0.172686	gi|657956076|ref|XP_008369515.1|	PREDICTED: cytochrome P450 76M5-like [Malus domestica]	CYP93A1	GO:0055114,GO:0020037,GO:0005506,GO:0016705	oxidation-reduction process|heme binding|iron ion binding|oxidoreductase activity, acting on paired donors, with incorporation or reduction of molecular oxygen
pycom04g08900	705.235	1341.86	68.6113	0.0511315	-4.28964	0	0	Down	134.476	128.851	137.411	7.10545	8.89	4.9622	gi|657990666|ref|XP_008387552.1|	PREDICTED: uncharacterized protein LOC103450013 [Malus domestica]	SAUR71	GO:0009733	response to auxin	ko04075	Plant hormone signal transduction
pycom04g09390	36.5399	66.3518	6.72804	0.1014	-3.30188	1.18e-19	1.94e-18	Down	1.64867	1.36441	1.13216	0.16521	0	0.244396	gi|694445166|ref|XP_009349045.1|	PREDICTED: putative serine/threonine-protein kinase [Pyrus x bretschneideri]	CRPK1	GO:0006468,GO:0005524,GO:0005524,GO:0004672	protein phosphorylation|ATP binding|ATP binding|protein kinase activity
pycom04g09530	130.889	222.09	39.6886	0.178705	-2.48435	7.92e-44	2.27e-42	Down	5.13452	4.70253	5.30662	0.928858	1.00715	0.853869	gi|657956535|ref|XP_008369754.1|	PREDICTED: zinc finger protein JACKDAW-like [Malus domestica]	ENY	GO:0003700,GO:0003676	DNA-binding transcription factor activity|nucleic acid binding
pycom04g09590	25.6523	46.6893	4.61522	0.0988497	-3.33862	2.1e-14	2.78e-13	Down	0.735618	0.767818	0.835028	0.0422311	0.086077	0.126141	gi|657956580|ref|XP_008369778.1|	PREDICTED: MLO-like protein 6 isoform X1 [Malus domestica]	MLO6	GO:0006952,GO:0016021	defense response|integral component of membrane
pycom04g09600	3.5306	6.75461	0.306588	0.0453894	-4.4615	0.00197866	0.00884168	Down	0.482582	0	0.0982092	0	0	0	gi|694353428|ref|XP_009358149.1|	PREDICTED: MLO-like protein 6 [Pyrus x bretschneideri]	ENDO1	GO:0006308,GO:0006952,GO:0016021,GO:0004519,GO:0016788,GO:0003676	DNA catabolic process|defense response|integral component of membrane|endonuclease activity|hydrolase activity, acting on ester bonds|nucleic acid binding
pycom04g09710	221.887	317.785	125.989	0.39646	-1.33475	3.46e-18	5.36e-17	Down	4.88244	4.82735	6.02599	2.37789	2.12671	2.25008	gi|694318434|ref|XP_009342675.1|	PREDICTED: MLO-like protein 3 [Pyrus x bretschneideri]	MLO3	GO:0006952,GO:0016021	defense response|integral component of membrane
pycom04g09930	38.8186	22.5961	55.0411	2.43586	1.28443	2.57e-05	0.000164103	Up	0.306663	0.385132	0.413031	0.942542	0.939673	0.991958	gi|694353536|ref|XP_009358181.1|	PREDICTED: cell wall protein DAN4-like [Pyrus x bretschneideri]
pycom04g10680	9.52752	17.5277	1.52731	0.0871368	-3.52057	2.27e-06	1.67e-05	Down	0.216538	0.11354	0.0961023	0	0	0.0373452	gi|694426440|ref|XP_009340901.1|	PREDICTED: uncharacterized protein LOC103932973 [Pyrus x bretschneideri]
pycom04g10770	1568.9	2938.3	199.508	0.0678993	-3.88046	0	0	Down	65.3888	62.5707	58.5606	5.1017	4.41539	4.01556	gi|694404480|ref|XP_009377118.1|	PREDICTED: exocyst complex component EXO70A1-like [Pyrus x bretschneideri]	EXO70H1	GO:0006887,GO:0000145	exocytosis|exocyst
pycom04g10790	14.1597	8.63884	19.6805	2.27814	1.18786	0.0201377	0.0668214	Up	0.408226	0.498397	0.343152	1.2578	1.15502	0.811446	gi|694404475|ref|XP_009377116.1|	PREDICTED: flocculation protein FLO11-like [Pyrus x bretschneideri]	NAKR2	GO:0030001,GO:0046872	metal ion transport|metal ion binding
pycom04g10820	1.9671	3.93419	0	0	-	0.0130845	0.0462723	Down	0.0670277	0.0529766	0.0512143	0	0	0	gi|658040136|ref|XP_008355663.1|	PREDICTED: uncharacterized protein LOC103419321 [Malus domestica]
pycom04g10910	2202.39	4303.38	101.411	0.0235654	-5.40718	0	0	Down	249.63	233.854	237.806	5.67669	5.08365	5.47181	gi|694404459|ref|XP_009377110.1|	PREDICTED: zinc finger protein ZAT11-like [Pyrus x bretschneideri]	ZAT11	GO:0003676	nucleic acid binding
pycom04g11130	815.542	541.642	1089.44	2.01137	1.00818	1.13e-43	3.22e-42	Up	18.3537	15.3627	14.6256	31.6544	31.979	28.2617	gi|657956754|ref|XP_008369863.1|	PREDICTED: UNC93-like protein 3 [Malus domestica]	At3g09470
pycom04g11140	5.73965	9.33396	2.14533	0.229841	-2.12129	0.0145932	0.0507156	Down	1.79714	0.761763	1.0953	0	0.688645	0.650491	gi|657956756|ref|XP_008369864.1|	PREDICTED: uncharacterized protein LOC103433389 [Malus domestica]
pycom04g11620	137.495	186.721	88.2677	0.472724	-1.08093	1.46e-11	1.65e-10	Down	2.51975	1.06203	1.96513	0.442186	0	0.879427	gi|1079261320|ref|XP_018501280.1|	PREDICTED: uncharacterized protein LOC103940374 isoform X1 [Pyrus x bretschneideri]
pycom04g11810	853.169	466.579	1239.76	2.65713	1.40987	1.04e-83	4.94e-82	Up	22.9752	22.7275	21.3883	63.591	64.1441	62.4973	gi|51507371|emb|CAH18933.1|	expansin [Pyrus communis]	EXPA4	GO:0009664,GO:0005576	plant-type cell wall organization|extracellular region
pycom04g11860	50.6221	33.3313	67.9128	2.03751	1.0268	0.000100297	0.000585118	Up	0.812932	0.803312	0.802718	1.61243	1.69402	1.78487	gi|1079257356|ref|XP_018500498.1|	PREDICTED: scarecrow-like protein 9 [Pyrus x bretschneideri]	SCL9
pycom04g11960	23.9389	32.216	15.6618	0.48615	-1.04053	0.0463019	0.133977	Down	0.271732	0.660663	0.958658	0.541707	0.422286	0.538017	gi|694421491|ref|XP_009338594.1|	PREDICTED: laccase-17-like [Pyrus x bretschneideri]	LAC17	GO:0055114,GO:0005507,GO:0016491	oxidation-reduction process|copper ion binding|oxidoreductase activity
pycom04g12100	8.11529	12.2272	4.00338	0.327415	-1.61081	0.0207865	0.0686324	Down	0.264049	0.489656	0.605832	0.246839	0.188952	0.0604574	gi|694421535|ref|XP_009338615.1|	PREDICTED: uncharacterized protein LOC103930940 [Pyrus x bretschneideri]
pycom04g12150	26.6865	48.4518	4.92126	0.10157	-3.29945	9.79e-15	1.32e-13	Down	0.672058	1.00006	0.966008	0.172048	0.0874675	0.0638349	gi|694448787|ref|XP_009350195.1|	PREDICTED: L-type lectin-domain containing receptor kinase IV.1-like [Pyrus x bretschneideri]	LECRK41	GO:0006468,GO:0005524,GO:0005524,GO:0030246,GO:0004672	protein phosphorylation|ATP binding|ATP binding|carbohydrate binding|protein kinase activity
pycom04g12170	46.4506	92.5947	0.306588	0.00331107	-8.23849	2.72e-47	8.33e-46	Down	1.44437	2.02239	1.86995	0.0246401	0	0	gi|1079263359|ref|XP_009350448.2|	PREDICTED: L-type lectin-domain containing receptor kinase S.4-like [Pyrus x bretschneideri]	LECRKS4	GO:0006468,GO:0005524,GO:0005524,GO:0030246,GO:0004672	protein phosphorylation|ATP binding|ATP binding|carbohydrate binding|protein kinase activity
pycom04g12190	15.8107	29.7894	1.83202	0.0614992	-4.02329	2.76e-11	3.09e-10	Down	0.854097	0.899188	0.623552	0.0316814	0	0.0938505	gi|1079258484|ref|XP_009346405.2|	PREDICTED: uncharacterized protein LOC103938134 [Pyrus x bretschneideri]
pycom04g12200	4.12755	8.25511	0	0	-	6.92e-05	0.000415182	Down	0	0.422885	0.204221	0	0	0	gi|1079258490|ref|XP_018500709.1|	PREDICTED: uncharacterized protein LOC103938144 [Pyrus x bretschneideri]
pycom04g12260	158.161	103.004	213.318	2.07097	1.0503	3.16e-12	3.75e-11	Up	2.19716	2.67855	2.20147	4.72323	4.66998	5.5959	gi|694438991|ref|XP_009346414.1|	PREDICTED: ultraviolet-B receptor UVR8-like isoform X2 [Pyrus x bretschneideri]
pycom04g12430	60.7749	39.6903	81.8595	2.06246	1.04436	0.000312767	0.0016598	Up	0.64262	0.416929	0.457207	0.879476	1.35461	1.05632	gi|694436669|ref|XP_009345424.1|	PREDICTED: putative receptor protein kinase ZmPK1 [Pyrus x bretschneideri]	PK1	GO:0006468,GO:0048544,GO:0005524,GO:0005524,GO:0004672	protein phosphorylation|recognition of pollen|ATP binding|ATP binding|protein kinase activity
pycom04g12530	18.3213	11.4363	25.2064	2.20406	1.14017	0.0110338	0.0399589	Up	0.122074	0.114016	0.164505	0.414566	0.318748	0.260438	gi|694408351|ref|XP_009378865.1|	PREDICTED: putative receptor protein kinase ZmPK1 [Pyrus x bretschneideri]	PK1	GO:0006468,GO:0048544,GO:0005524,GO:0005524,GO:0004672	protein phosphorylation|recognition of pollen|ATP binding|ATP binding|protein kinase activity
pycom04g12610	17.028	22.9978	11.0582	0.480836	-1.05638	0.0219526	0.0717783	Down	1.03229	1.70788	1.93551	0.679937	0.552575	0.536812	gi|694408346|ref|XP_009378863.1|	PREDICTED: probable dynein light chain [Pyrus x bretschneideri]	dlc-1	GO:0007017,GO:0030286	microtubule-based process|dynein complex
pycom04g12780	105.911	182.927	28.8949	0.157959	-2.66238	8.36e-40	2.22e-38	Down	4.07454	4.43712	4.57406	0.268026	0.540809	0.844151	gi|657957062|ref|XP_008370019.1|	PREDICTED: uncharacterized protein LOC103433532 [Malus domestica]
pycom04g12890	960.16	1308.3	612.02	0.467798	-1.09604	1.27e-58	4.54e-57	Down	105.973	106.913	120.762	59.0183	60.4207	56.3182	gi|694440335|ref|XP_009346990.1|	PREDICTED: phosphatidylinositol:ceramide inositolphosphotransferase 2-like [Pyrus x bretschneideri]	ERH1
pycom04g12970	12.1066	18.0601	6.153	0.340696	-1.55344	0.0168642	0.0573766	Down	0.676301	1.41844	1.09321	0.123555	0.503079	0.123514	gi|694389207|ref|XP_009370245.1|	PREDICTED: laccase-7-like [Pyrus x bretschneideri]	LAC7	GO:0005507	copper ion binding
pycom04g12980	21.724	33.006	10.442	0.316368	-1.66033	6.07e-05	0.00036762	Down	1.18598	1.12999	1.48478	0.466721	0.337972	0.326658	gi|694389207|ref|XP_009370245.1|	PREDICTED: laccase-7-like [Pyrus x bretschneideri]	LAC9	GO:0055114,GO:0005507,GO:0016491	oxidation-reduction process|copper ion binding|oxidoreductase activity
pycom04g13080	1923.38	3111.32	735.445	0.236377	-2.08084	1.52e-292	2.66e-290	Down	71.8901	73.756	73.0913	19.9316	15.9955	17.7896	gi|694389180|ref|XP_009370233.1|	PREDICTED: uncharacterized protein At1g04910-like [Pyrus x bretschneideri]	OFUT28
pycom04g13370	1439.67	1984.61	894.733	0.450835	-1.14933	2.84e-81	1.32e-79	Down	62.2886	65.8614	69.2512	31.2014	30.1969	32.2245	gi|1079232352|ref|XP_009370265.2|	PREDICTED: BAHD acyltransferase DCR-like isoform X2 [Pyrus x bretschneideri]	DCR	GO:0016747	transferase activity, transferring acyl groups other than amino-acyl groups
pycom04g13530	27.727	52.6849	2.76898	0.0525573	-4.24997	5.05e-20	8.42e-19	Down	1.59884	1.47751	1.30552	0.0360657	0.0367089	0.142446	gi|694405926|ref|XP_009377796.1|	PREDICTED: lactosylceramide 4-alpha-galactosyltransferase-like [Pyrus x bretschneideri]	At4g19900			ko00603	Glycosphingolipid biosynthesis - globo series
pycom04g13680	2030.71	2994.14	1067.28	0.356456	-1.4882	8.03e-45	2.35e-43	Down	120.667	104.054	119.358	45.1746	42.4775	47.1064	gi|694405900|ref|XP_009377785.1|	PREDICTED: protein yippee-like [Pyrus x bretschneideri]
pycom04g13750	115.994	193.278	38.7097	0.20028	-2.31991	3.46e-35	8.45e-34	Down	3.74388	3.28638	3.59754	1.06638	0.638911	0.623603	gi|694405884|ref|XP_009377778.1|	PREDICTED: probable envelope ADP,ATP carrier protein, chloroplastic [Pyrus x bretschneideri]	EAAC	GO:0055085,GO:0022857	transmembrane transport|transmembrane transporter activity
pycom04g13920	49.693	98.7704	0.615597	0.00623261	-7.32595	5.6e-49	1.76e-47	Down	1.97484	2.83991	2.55668	0	0.0771533	0	gi|657957305|ref|XP_008370148.1|	PREDICTED: protein PHR1-LIKE 1-like [Malus domestica]	PHL7	GO:0003677	DNA binding
pycom04g13930	6.06462	9.65934	2.46989	0.2557	-1.96748	0.0175283	0.0593508	Down	1.06779	0.71636	0.3943	0.18044	0.367459	0	gi|694405829|ref|XP_009377752.1|	PREDICTED: protein SRG1-like [Pyrus x bretschneideri]	At5g05600	GO:0055114,GO:0016491	oxidation-reduction process|oxidoreductase activity
pycom04g13960	236.482	357.317	115.646	0.323652	-1.62749	6.22e-37	1.56e-35	Down	9.59645	12.9133	11.8965	3.86611	4.53508	3.46099	gi|694405825|ref|XP_009377750.1|	PREDICTED: trihelix transcription factor GT-3b-like [Pyrus x bretschneideri]	GT-3A	GO:0006355,GO:0005634,GO:0003700,GO:0043565	regulation of transcription, DNA-templated|nucleus|DNA-binding transcription factor activity|sequence-specific DNA binding
pycom04g13970	2068.58	3631.26	505.909	0.139321	-2.84352	0	0	Down	84.0791	85.0886	89.7832	13.1543	12.1507	12.0587	gi|694405823|ref|XP_009377749.1|	PREDICTED: uncharacterized protein LOC103966320 [Pyrus x bretschneideri]
pycom04g13980	2570.23	4839.22	301.241	0.06225	-4.00578	0	0	Down	57.6943	56.2102	61.775	4.43323	2.99839	4.22464	gi|694405821|ref|XP_009377748.1|	PREDICTED: omega-3 fatty acid desaturase, chloroplastic-like [Pyrus x bretschneideri]	FAD7	GO:0006629,GO:0055114,GO:0016717	lipid metabolic process|oxidation-reduction process|oxidoreductase activity, acting on paired donors, with oxidation of a pair of donors resulting in the reduction of molecular oxygen to two molecules of water
pycom04g14060	55.2858	82.9054	27.6661	0.333707	-1.58335	7.04e-10	7.14e-09	Down	3.94142	3.73734	3.25668	1.01508	1.55741	1.56496	gi|1079241272|ref|XP_018507679.1|	PREDICTED: transcription factor TGA2.3-like [Pyrus x bretschneideri]	DOGL4	GO:0006351,GO:0043565	transcription, DNA-templated|sequence-specific DNA binding
pycom04g14300	274.978	411.691	138.266	0.335848	-1.57412	1.89e-40	5.08e-39	Down	17.93	17.5592	18.9511	5.56089	6.67101	7.71311	gi|694402895|ref|XP_009376424.1|	PREDICTED: mitochondrial succinate-fumarate transporter 1-like [Pyrus x bretschneideri]	SFC1	GO:0055085,GO:0022857	transmembrane transport|transmembrane transporter activity
pycom04g14320	129.395	230.535	28.254	0.122558	-3.02846	1.02e-57	3.61e-56	Down	5.76589	4.85133	5.27056	0.505938	0.618717	0.901391	gi|694402886|ref|XP_009376418.1|	PREDICTED: dnaJ protein ERDJ3A [Pyrus x bretschneideri]	ERDJ3A
pycom04g14410	30.8548	54.9619	6.74766	0.12277	-3.02597	4.35e-15	5.95e-14	Down	1.87792	2.54228	1.80223	0.276307	0.232664	0.226583	gi|694402937|ref|XP_009376443.1|	PREDICTED: receptor-like protein 12 [Pyrus x bretschneideri]	RLP6
pycom04g14420	92.4003	165.446	19.3543	0.116983	-3.09563	2.98e-38	7.67e-37	Down	8.5102	7.24001	6.71325	1.26877	0.779759	0.763732	gi|1079239671|ref|XP_018507380.1|	PREDICTED: receptor-like protein 12 [Pyrus x bretschneideri]	RLP6	GO:0005515	protein binding
pycom04g14450	101.224	186.444	16.0041	0.0858386	-3.54223	5.13e-56	1.77e-54	Down	4.83959	4.81254	4.65311	0.424982	0.548409	0.385297	gi|1079260650|ref|XP_018501168.1|	PREDICTED: receptor-like protein 12 [Pyrus x bretschneideri]	RLP6
pycom04g14460	206.7	356.212	57.1873	0.160543	-2.63897	6.57e-56	2.26e-54	Down	7.12534	8.46898	6.87124	1.41056	1.27647	1.22045	gi|1079260650|ref|XP_018501168.1|	PREDICTED: receptor-like protein 12 [Pyrus x bretschneideri]	RLP22	GO:0005515	protein binding
pycom04g14520	24.7807	35.7416	13.8199	0.386661	-1.37086	0.000307884	0.00163708	Down	1.07415	0.919233	1.09512	0.594991	0.415354	0.294419	gi|557879515|gb|AHA41510.1|	ammonium transporter PcAMT2;1 [Pyrus calleryana]	AMT3-1	GO:0072488,GO:0015696,GO:0016020,GO:0016020,GO:0008519	ammonium transmembrane transport|ammonium transport|membrane|membrane|ammonium transmembrane transporter activity
pycom04g14610	35.9743	51.0682	20.8803	0.408871	-1.29028	0.000176259	0.000986702	Down	0.713781	0.44171	0.494262	0.314734	0.217025	0.224146	gi|1079239688|ref|XP_018507385.1|	PREDICTED: nodulation-signaling pathway 2 protein-like [Pyrus x bretschneideri]	NSP2
pycom04g14780	3.03123	5.75158	0.310886	0.0540522	-4.2095	0.00625445	0.0244857	Down	0.0900978	0.141296	0.0682996	0	0	0	gi|1079235750|ref|XP_018506636.1|	PREDICTED: probably inactive leucine-rich repeat receptor-like protein kinase IMK2 isoform X1 [Pyrus x bretschneideri]	IMK2	GO:0006468,GO:0005524,GO:0005515,GO:0004672	protein phosphorylation|ATP binding|protein binding|protein kinase activity
pycom04g14790	1483.05	2169.9	796.197	0.366928	-1.44643	8.18e-133	5.96e-131	Down	214.955	216.753	214.393	85.0869	89.9813	73.6851	gi|657957397|ref|XP_008370199.1|	PREDICTED: PRA1 family protein B4 [Malus domestica]	PRA1B4
pycom04g14840	11.0913	20.0168	2.16573	0.108196	-3.20829	1.27e-06	9.67e-06	Down	0.429055	0.263315	0.327663	0.0330496	0.101177	0	gi|694395555|ref|XP_009373098.1|	PREDICTED: patellin-6 [Pyrus x bretschneideri]	PATL6
pycom04g14860	2740.46	4749.6	731.315	0.153974	-2.69924	0	0	Down	118.989	112.278	115.628	18.6102	19.2933	19.5002	gi|694395560|ref|XP_009373100.1|	PREDICTED: uncharacterized protein LOC103962151 [Pyrus x bretschneideri]		GO:0008168	methyltransferase activity
pycom04g14880	46.5222	81.6759	11.3685	0.13919	-2.84487	2.31e-20	3.9e-19	Down	2.99184	3.23619	3.16965	0.542933	0.400888	0.386175	gi|694395567|ref|XP_009373103.1|	PREDICTED: CASP-like protein 4B1 [Pyrus x bretschneideri]	ARALYDRAFT_321547
pycom04g14890	6479.08	12036.2	922.002	0.0766027	-3.70646	0	0	Down	202.503	207.745	200.062	16.4012	16.8614	15.3474	gi|694395564|ref|XP_009373102.1|	PREDICTED: probable WRKY transcription factor 33 [Pyrus x bretschneideri]	WRKY33	GO:0006355,GO:0003700,GO:0043565	regulation of transcription, DNA-templated|DNA-binding transcription factor activity|sequence-specific DNA binding
pycom04g14990	26.7123	50.6494	2.77515	0.0547913	-4.18991	4.69e-19	7.57e-18	Down	3.3406	2.94179	2.21338	0.0802738	0.327673	0.160099	gi|1079235729|ref|XP_009373134.2|	PREDICTED: protein LURP-one-related 10-like, partial [Pyrus x bretschneideri]	At5g01750
pycom04g15000	653.063	1140.59	165.539	0.145135	-2.78453	4.52e-219	5.48e-217	Down	38.6533	39.0297	42.11	7.40489	7.99441	5.54947	gi|694395605|ref|XP_009373121.1|	PREDICTED: protein LURP-one-related 10-like [Pyrus x bretschneideri]	At5g01750
pycom04g15070	321.357	465.99	176.725	0.379247	-1.39879	1.27e-37	3.23e-36	Down	11.8711	11.959	11.2547	4.56848	4.31998	4.66319	gi|694395608|ref|XP_009373122.1|	PREDICTED: zinc finger CCCH domain-containing protein 1-like [Pyrus x bretschneideri]	At1g01350	GO:0046872	metal ion binding
pycom04g15160	6.20201	2.54993	9.85409	3.86445	1.95026	0.0187645	0.06294	Up	0.13696	0.214459	0	0.506019	0.831263	0.438501	gi|694395617|ref|XP_009373126.1|	PREDICTED: cationic peroxidase 1-like [Pyrus x bretschneideri]	PNC1	GO:0055114,GO:0006979,GO:0020037,GO:0004601	oxidation-reduction process|response to oxidative stress|heme binding|peroxidase activity	ko00940	Phenylpropanoid biosynthesis
pycom04g15230	861.396	1508.78	214.008	0.141841	-2.81765	3.13e-183	3.14e-181	Down	25.7698	29.4008	27.6935	4.38527	4.36533	3.74581	gi|657957487|ref|XP_008370244.1|	PREDICTED: U-box domain-containing protein 16 [Malus domestica]	PUB16	GO:0016567,GO:0005515,GO:0004842	protein ubiquitination|protein binding|ubiquitin-protein transferase activity
pycom04g15700	32.1532	15.4339	48.8726	3.16658	1.66293	1.23e-06	9.32e-06	Up	0.441311	0.730605	0.446376	2.34536	2.04682	2.13041	gi|694390630|ref|XP_009370878.1|	PREDICTED: uncharacterized protein LOC103960180 [Pyrus x bretschneideri]
pycom04g15820	442.081	718.124	166.038	0.23121	-2.11272	6.61e-31	1.47e-29	Down	57.3592	49.1275	43.6824	11.2831	13.1822	11.7619	gi|694390605|ref|XP_009370866.1|	PREDICTED: calcium-binding protein CML42-like [Pyrus x bretschneideri]	CML42	GO:0005509	calcium ion binding
pycom04g16650	5.79641	10.055	1.53778	0.152937	-2.70899	0.00266296	0.0115381	Down	0	2.68398	1.22114	0	0	1.07699
pycom04g16940	3937.64	5285.11	2590.17	0.490089	-1.02888	3.43e-119	2.24e-117	Down	266.327	265.658	253.51	132.252	147.675	134.377	gi|657957733|ref|XP_008370368.1|	PREDICTED: calmodulin-binding protein 25-like [Malus domestica]	CAMBP25
pycom04g17310	119.105	203.8	34.4108	0.168846	-2.56622	2.3e-30	5.01e-29	Down	2.61949	3.35166	3.60229	0.686426	0.668617	0.605287	gi|694420603|ref|XP_009338203.1|	PREDICTED: calmodulin-binding protein 60 B-like [Pyrus x bretschneideri]	CBP60D	GO:0005516	calmodulin binding
pycom04g17320	1834.52	1188.67	2480.37	2.08667	1.0612	4.19e-66	1.64e-64	Up	31.8061	26.4072	28.1748	58.9174	58.0233	51.875	gi|694420605|ref|XP_009338204.1|	PREDICTED: dnaJ homolog subfamily B member 3-like [Pyrus x bretschneideri]	DNAJB6
pycom04g17710	921.798	1233.91	609.691	0.494114	-1.01708	2.31e-49	7.3e-48	Down	55.3823	54.6017	56.9895	28.0141	26.9492	29.167	gi|694403342|ref|XP_009376625.1|	PREDICTED: REF/SRPP-like protein At3g05500 [Pyrus x bretschneideri]	At3g05500
pycom04g18330	36.8673	21.2119	52.5226	2.4761	1.30807	2.84e-05	0.000180401	Up	0.466167	0.590681	0.536525	1.24929	1.08792	1.43013	gi|657957993|ref|XP_008370501.1|	PREDICTED: root phototropism protein 3-like isoform X1 [Malus domestica]	CPT1	GO:0005515	protein binding
pycom04g18470	1178.29	1860.05	496.523	0.266941	-1.90541	2.18e-47	6.72e-46	Down	66.7511	64.9713	56.1885	17.9048	19.4719	15.7673	gi|1079246029|ref|XP_018498340.1|	PREDICTED: E3 ubiquitin-protein ligase ATL6 [Pyrus x bretschneideri]	ATL6
pycom04g19290	27.5304	15.635	39.4257	2.52163	1.33436	0.00441656	0.0180698	Up	0.940888	0.139987	0.931484	1.39063	2.32177	1.45188	gi|694428963|ref|XP_009342024.1|	PREDICTED: major prion protein homolog [Pyrus x bretschneideri]
pycom04g19300	124.903	72.0136	177.793	2.46888	1.30386	1.12e-11	1.28e-10	Up	1.02558	1.26071	1.09341	3.24329	2.61521	3.56862	gi|694428966|ref|XP_009342025.1|	PREDICTED: acyltransferase-like protein At1g54570, chloroplastic [Pyrus x bretschneideri]	At1g54570	GO:0016747	transferase activity, transferring acyl groups other than amino-acyl groups
pycom04g19560	1834.01	1106.57	2561.44	2.31475	1.21086	8.81e-108	5.24e-106	Up	43.5171	46.5295	43.3761	108.419	108.656	108.438	gi|658020657|ref|XP_008345708.1|	PREDICTED: uncharacterized protein LOC103408652 [Malus domestica]
pycom04g19660	35.2318	56.928	13.5356	0.237766	-2.07238	3.96e-10	4.09e-09	Down	2.62831	2.00497	1.93393	0.440999	0.449995	0.218066	gi|1039900825|ref|XP_017180572.1|	PREDICTED: uncharacterized protein LOC103408711 [Malus domestica]
pycom04g19670	563.193	927.872	198.513	0.213945	-2.22469	1.37e-56	4.78e-55	Down	36.6656	39.6134	28.7095	8.38703	11.7078	6.1812	gi|658040446|ref|XP_008355819.1|	PREDICTED: uncharacterized protein LOC103419497 [Malus domestica]
pycom04g19770	13.9602	23.2933	4.62702	0.198642	-2.33176	4.88e-05	0.000300679	Down	0.864905	0.496918	0.399048	0.220056	0.0741015	0.0363922	gi|1039900827|ref|XP_017180573.1|	PREDICTED: light-inducible protein CPRF2-like [Malus domestica]	CPRF2	GO:0006355,GO:0003700	regulation of transcription, DNA-templated|DNA-binding transcription factor activity
pycom04g19790	373.335	575.349	171.322	0.29777	-1.74773	1.53e-63	5.81e-62	Down	9.70365	9.2495	10.7989	3.95854	3.68331	3.57835	gi|657958365|ref|XP_008370704.1|	PREDICTED: transcription factor UNE12-like isoform X2 [Malus domestica]	UNE12	GO:0046983	protein dimerization activity
pycom04g20100	21.9827	30.1332	13.8322	0.459036	-1.12332	0.00523621	0.0209263	Down	0.386857	0.448685	0.589713	0.251916	0.200597	0.195469	gi|694393444|ref|XP_009372159.1|	PREDICTED: myosin-binding protein 1 isoform X2 [Pyrus x bretschneideri]	MYOB1	GO:0017022	myosin binding
pycom04g20160	400.027	569.717	230.336	0.4043	-1.3065	6.71e-18	1.03e-16	Down	56.3163	55.4207	47.0806	24.0853	25.8567	20.0703	gi|657958404|ref|XP_008370725.1|	PREDICTED: uncharacterized protein LOC103434189 [Malus domestica]		GO:0051091	positive regulation of DNA-binding transcription factor activity
pycom04g20350	7.96586	12.2387	3.69304	0.301751	-1.72857	0.0147014	0.0510214	Down	0.914666	0.954523	0.262426	0.120347	0.123154	0.355671	gi|657958431|ref|XP_008370739.1|	PREDICTED: protein LIGHT-DEPENDENT SHORT HYPOCOTYLS 1-like [Malus domestica]	LSH1
pycom04g20720	22.4661	30.4611	14.4712	0.475072	-1.07378	0.00668432	0.025928	Down	0.920863	0.762661	0.650575	0.337538	0.473962	0.33218	gi|1079243535|ref|XP_009379730.2|	PREDICTED: rust resistance kinase Lr10-like [Pyrus x bretschneideri]	LRK10	GO:0006468,GO:0005524,GO:0005524,GO:0004672	protein phosphorylation|ATP binding|ATP binding|protein kinase activity
pycom04g20970	10.2131	3.24505	17.1811	5.29455	2.40451	0.000247764	0.00134413	Up	0.13893	0	0.140067	0.704541	0.454095	0.952388	gi|694420037|ref|XP_009337947.1|	PREDICTED: bidirectional sugar transporter NEC1-like [Pyrus x bretschneideri]	NEC1	GO:0016021	integral component of membrane
pycom04g21080	180.09	244.884	115.297	0.470822	-1.08675	1.06e-14	1.43e-13	Down	8.72781	7.68617	8.67534	4.20208	4.33018	3.14408	gi|694420071|ref|XP_009337962.1|	PREDICTED: putative F-box protein PP2-B12 [Pyrus x bretschneideri]	PP2B10	GO:0005515	protein binding
pycom04g21090	1362.19	2155.26	569.123	0.264062	-1.92105	6.29e-209	7.3e-207	Down	72.9109	72.4729	70.4227	19.2221	21.219	18.9061	gi|1079248659|ref|XP_018498802.1|	PREDICTED: F-box protein At2g02240-like isoform X1 [Pyrus x bretschneideri]	At2g02240	GO:0005515	protein binding
pycom04g21110	616.789	940.315	293.262	0.311876	-1.68096	1.99e-90	1.01e-88	Down	21.6615	21.6116	21.1451	6.69151	7.40329	7.10126	gi|694420075|ref|XP_009337964.1|	PREDICTED: putative disease resistance protein At1g50180 [Pyrus x bretschneideri]	At1g50180	GO:0043531	ADP binding
pycom04g21120	304.262	486.593	121.932	0.250582	-1.99664	3.48e-20	5.84e-19	Down	15.637	15.9471	12.0268	3.67872	3.55631	4.42187	gi|694431078|ref|XP_009342984.1|	PREDICTED: receptor-like protein kinase FERONIA [Pyrus x bretschneideri]	FER	GO:0006468,GO:0005524,GO:0004672	protein phosphorylation|ATP binding|protein kinase activity
pycom04g21130	422.845	687.851	157.838	0.229466	-2.12365	2.56e-55	8.77e-54	Down	26.8078	25.7029	22.6372	5.61732	6.61384	4.67024	gi|694420201|ref|XP_009338019.1|	PREDICTED: receptor-like protein kinase FERONIA [Pyrus x bretschneideri]	FER	GO:0006468,GO:0005524,GO:0004672	protein phosphorylation|ATP binding|protein kinase activity
pycom04g21530	25.4525	16.4638	34.4411	2.09193	1.06483	0.00467892	0.0189979	Up	0.934887	1.22707	0.835864	1.52751	1.99589	1.61444	gi|694420179|ref|XP_009338009.1|	PREDICTED: photosystem I reaction center subunit XI, chloroplastic [Pyrus x bretschneideri]	PSAL	GO:0015979,GO:0009522,GO:0009538	photosynthesis|photosystem I|photosystem I reaction center	ko00195	Photosynthesis
pycom04g22000	1.43066	2.86132	0	0	-	0.0483293	0.138718	Down	0.322834	0.337914	0.323619	0	0	0	gi|1338406105|gb|PON31278.1|	hypothetical protein TorRG33x02_358240, partial [Trema orientalis]
pycom05g00110	892.838	1503.91	281.763	0.187354	-2.41616	1.73e-225	2.18e-223	Down	56.0908	52.6403	56.2008	11.3499	11.5687	10.2144	gi|658059944|ref|XP_008365798.1|	PREDICTED: phytolongin Phyl1.1-like isoform X2 [Malus domestica]	PHYL1.1
pycom05g00470	3.03996	5.76904	0.310886	0.0538887	-4.21387	0.00622185	0.0243708	Down	0.032859	0.0345276	0.133453	0	0	0	gi|694385123|ref|XP_009368408.1|	PREDICTED: protein DMR6-LIKE OXYGENASE 2-like [Pyrus x bretschneideri]	F3H-2	GO:0055114,GO:0016491	oxidation-reduction process|oxidoreductase activity
pycom05g00620	1186.99	1591.09	782.891	0.492046	-1.02313	1.2e-11	1.37e-10	Down	86.1867	72.413	67.9219	43.739	40.2592	33.5964	gi|657963381|ref|XP_008373300.1|	PREDICTED: uncharacterized protein LOC103436635 [Malus domestica]
pycom05g00770	6.50552	3.18968	9.82135	3.0791	1.62251	0.0441143	0.128666	Up	0.74168	0.130727	0.251907	0.804565	0.842458	1.47158	gi|342851403|gb|AEL75217.1|	alcohol dehydrogenase, partial [Pyrus sinkiangensis]	ADH	GO:0055114,GO:0016491,GO:0008270	oxidation-reduction process|oxidoreductase activity|zinc ion binding	ko00350,ko00592,ko00071,ko00010	Tyrosine metabolism|alpha-Linolenic acid metabolism|Fatty acid degradation|Glycolysis / Gluconeogenesis
pycom05g00830	257.402	364.237	150.568	0.413379	-1.27446	2.7e-26	5.33e-25	Down	8.9236	8.06562	8.10432	4.45072	3.51332	3.82331	gi|694405727|ref|XP_009377700.1|	PREDICTED: protein trichome berefringence-like 7 [Pyrus x bretschneideri]	TBL7
pycom05g01090	29.74	47.1709	12.3092	0.26095	-1.93816	0.00124322	0.0058138	Down	3.62967	3.20695	1.68408	0.598147	1.05029	0.767204	gi|694449728|ref|XP_009350442.1|	PREDICTED: protein MKS1-like [Pyrus x bretschneideri]	MKS1
pycom05g01120	595.412	346.207	844.617	2.43963	1.28666	1.8e-53	6.03e-52	Up	15.0061	15.2057	13.5111	39.8359	39.1751	38.8556	gi|658007900|ref|XP_008339130.1|	PREDICTED: protein MITOFERRINLIKE 1, chloroplastic-like [Malus domestica]	MFL1
pycom05g01140	159.696	216.044	103.349	0.478368	-1.06381	8.74e-13	1.06e-11	Down	7.03208	10.089	12.2063	8.99527	6.45717	2.82514	gi|658007896|ref|XP_008339128.1|	PREDICTED: uncharacterized protein LOC103402168 isoform X1 [Malus domestica]	PRAF1
pycom05g01190	3324.86	6244.41	405.31	0.0649077	-3.94547	0	0	Down	202.531	198.368	200.363	14.616	14.8806	11.6946	gi|1079230373|ref|XP_018505582.1|	PREDICTED: U-box domain-containing protein 29-like [Pyrus x bretschneideri]	PUB29	GO:0016567,GO:0004842	protein ubiquitination|ubiquitin-protein transferase activity
pycom05g01340	60.1475	91.0733	29.2216	0.320858	-1.63999	2.41e-07	1.99e-06	Down	2.42714	1.43217	2.07043	0.448761	0.682747	0.734418	gi|1079230377|ref|XP_009368501.2|	PREDICTED: uncharacterized protein LOC103958003 [Pyrus x bretschneideri]	N	GO:0007165,GO:0043531,GO:0005515	signal transduction|ADP binding|protein binding
pycom05g01360	146.614	198.513	94.716	0.477128	-1.06755	6.72e-12	7.81e-11	Down	5.20791	4.94624	4.0769	2.01915	3.26879	2.32608	gi|694385351|ref|XP_009368500.1|	PREDICTED: TMV resistance protein N-like [Pyrus x bretschneideri]	N	GO:0007165,GO:0043531,GO:0005515	signal transduction|ADP binding|protein binding
pycom05g01390	932.288	1288.95	575.629	0.446588	-1.16298	6.89e-64	2.63e-62	Down	11.7573	11.8877	12.1887	5.34426	4.99385	5.83934	gi|694417572|ref|XP_009336841.1|	PREDICTED: TMV resistance protein N-like [Pyrus x bretschneideri]	N	GO:0007165,GO:0043531,GO:0005515,GO:0005515	signal transduction|ADP binding|protein binding|protein binding
pycom05g01400	370.018	504.531	235.506	0.466781	-1.09918	1.76e-27	3.58e-26	Down	20.2686	23.3155	22.9868	11.994	11.8097	10.4182	gi|694417572|ref|XP_009336841.1|	PREDICTED: TMV resistance protein N-like [Pyrus x bretschneideri]	WRKY19
pycom05g01850	3171.97	5575.27	768.673	0.137872	-2.8586	0	0	Down	99.9003	94.6485	97.5285	15.4339	13.0916	14.0342	gi|694423370|ref|XP_009339490.1|	PREDICTED: UPF0496 protein 4-like [Pyrus x bretschneideri]	Os10g0513300
pycom05g02030	20.5246	5.02154	36.0277	7.17464	2.84291	1.31e-06	9.96e-06	Up	0.452675	0.191265	0.0905342	0.907777	1.37868	0.817074	gi|657979041|ref|XP_008381466.1|	PREDICTED: glycine-rich cell wall structural protein 1.0-like [Malus domestica]
pycom05g02290	80.6676	117.407	43.9282	0.374153	-1.4183	4.38e-07	3.53e-06	Down	3.54161	2.93507	2.90545	1.45674	0.956942	1.16796	gi|694447752|ref|XP_009349934.1|	PREDICTED: leucine-rich repeat receptor protein kinase EMS1-like [Pyrus x bretschneideri]	EMS1	GO:0006468,GO:0005524,GO:0005524,GO:0004672	protein phosphorylation|ATP binding|ATP binding|protein kinase activity
pycom05g02660	148.165	97.8587	198.471	2.02814	1.02016	5.24e-11	5.76e-10	Up	3.29688	4.46127	4.81216	8.39368	8.9131	9.20407	gi|658004226|ref|XP_008337228.1|	PREDICTED: ras-related protein Rab7-like [Malus domestica]		GO:0005525,GO:0003924	GTP binding|GTPase activity	ko04144,ko04145	Endocytosis|Phagosome
pycom05g03150	247.728	364.47	130.986	0.359388	-1.47639	5.24e-33	1.21e-31	Down	40.9333	41.5131	40.7287	16.245	16.7463	18.3191	gi|694422487|ref|XP_009339072.1|	PREDICTED: uncharacterized protein LOC103931341 isoform X1 [Pyrus x bretschneideri]
pycom05g03160	3.70706	7.10941	0.304712	0.0428604	-4.54421	0.00133525	0.00620445	Down	0.583316	0.101367	0.575346	0	0	0	gi|1336312156|gb|POE53079.1|	hypothetical protein CFP56_59318 [Quercus suber]
pycom05g03200	1689.9	3280.5	99.3014	0.0302702	-5.04596	0	0	Down	35.6928	36.7244	36.0785	1.31954	1.07029	1.06996	gi|657978174|ref|XP_008381017.1|	PREDICTED: G-type lectin S-receptor-like serine/threonine-protein kinase At1g34300 [Malus domestica]	At1g34300	GO:0006468,GO:0048544,GO:0005524,GO:0005524,GO:0004672	protein phosphorylation|recognition of pollen|ATP binding|ATP binding|protein kinase activity
pycom05g03210	126.729	215.642	37.816	0.175365	-2.51157	4.04e-43	1.14e-41	Down	15.8061	16.8323	17.3213	3.03721	2.22489	2.44066	gi|657978172|ref|XP_008381016.1|	PREDICTED: G-type lectin S-receptor-like serine/threonine-protein kinase At1g34300 [Malus domestica]	At1g34300	GO:0048544	recognition of pollen
pycom05g03220	442.087	711.477	172.696	0.242729	-2.04258	1e-79	4.55e-78	Down	18.5319	16.3208	15.2352	4.13471	4.01552	4.54386	gi|694422496|ref|XP_009339077.1|	PREDICTED: G-type lectin S-receptor-like serine/threonine-protein kinase At1g34300 [Pyrus x bretschneideri]	At1g34300	GO:0006468,GO:0005524,GO:0005524,GO:0004672	protein phosphorylation|ATP binding|ATP binding|protein kinase activity
pycom05g03230	6.25037	10.3455	2.15526	0.208328	-2.26307	0.00638059	0.0249112	Down	0.309215	0.25378	0.210849	0.032367	0.0980448	0.0318285	gi|694422494|ref|XP_009339076.1|	PREDICTED: protein DETOXIFICATION 54 [Pyrus x bretschneideri]	DTX54	GO:0006855,GO:0055085,GO:0016020,GO:0015297,GO:0015238	drug transmembrane transport|transmembrane transport|membrane|antiporter activity|drug transmembrane transporter activity
pycom05g03310	19.66	10.7267	28.5934	2.66562	1.41447	0.00120036	0.00562756	Up	0.140319	0.0536482	0.129725	0.330408	0.239565	0.28191	gi|657978146|ref|XP_008381002.1|	PREDICTED: FHA domain-containing protein PS1 [Malus domestica]	PS1	GO:0005515	protein binding
pycom05g03680	7.08316	11.087	3.07932	0.277741	-1.84819	0.0144136	0.0501965	Down	0.588801	0.463979	0.398185	0.182785	0.138748	0.0904526	gi|694434736|ref|XP_009344578.1|	PREDICTED: uncharacterized protein LOC103936468 [Pyrus x bretschneideri]
pycom05g04010	60.9614	37.1403	84.7825	2.28276	1.19078	9.59e-07	7.39e-06	Up	4.91224	2.59899	1.62733	7.36367	7.41819	7.66614	gi|694432989|ref|XP_009343817.1|	PREDICTED: costars family protein-like [Pyrus x bretschneideri]	Os03g0690000
pycom05g04280	37.8124	54.1246	21.5002	0.397235	-1.33193	1.41e-05	9.38e-05	Down	0.736491	0.713866	0.734344	0.351577	0.255588	0.318116	gi|694409954|ref|XP_009379592.1|	PREDICTED: disease resistance protein RGA2-like [Pyrus x bretschneideri]	RGA1	GO:0043531,GO:0005515	ADP binding|protein binding	ko03460	Fanconi anemia pathway
pycom05g04350	142.329	60.5478	224.109	3.70136	1.88805	1.13e-29	2.43e-28	Up	3.10646	5.13182	5.70251	15.9236	18.0976	17.6972	gi|657999098|ref|XP_008391974.1|	PREDICTED: auxin-induced protein 15A-like [Malus domestica]		GO:0009733	response to auxin	ko04075	Plant hormone signal transduction
pycom05g04450	362.159	234.905	489.414	2.08346	1.05898	6.09e-25	1.16e-23	Up	18.7162	20.9032	17.1687	42.6693	41.7218	44.1871	gi|694409905|ref|XP_009379568.1|	PREDICTED: indole-3-acetic acid-induced protein ARG7-like [Pyrus x bretschneideri]	SAUR50	GO:0009733	response to auxin	ko04075	Plant hormone signal transduction
pycom05g04510	1162.46	661.986	1662.94	2.51205	1.32887	1.76e-94	9.35e-93	Up	28.3124	27.0767	27.7431	62.4767	65.9798	70.9021	gi|694409887|ref|XP_009379561.1|	PREDICTED: polyprenol reductase 2-like isoform X1 [Pyrus x bretschneideri]	PPRD2	GO:0006488,GO:0006629,GO:0003865,GO:0016627	dolichol-linked oligosaccharide biosynthetic process|lipid metabolic process|3-oxo-5-alpha-steroid 4-dehydrogenase activity|oxidoreductase activity, acting on the CH-CH group of donors	ko00140	Steroid hormone biosynthesis
pycom05g04720	791.369	1489.88	92.8631	0.0623294	-4.00394	0	0	Down	46.6833	50.893	45.8171	2.63903	2.62398	3.03028	gi|302398797|gb|ADL36693.1|	GATA domain class transcription factor [Malus domestica]	GATA5	GO:0045893,GO:0006355,GO:0005634,GO:0003677,GO:0043565,GO:0008270,GO:0008270	positive regulation of transcription, DNA-templated|regulation of transcription, DNA-templated|nucleus|DNA binding|sequence-specific DNA binding|zinc ion binding|zinc ion binding
pycom05g04770	17.0683	28.3303	5.80641	0.204954	-2.28663	3.02e-06	2.19e-05	Down	2.32328	2.43721	2.43099	0.599013	0	0.758349	gi|658014289|ref|XP_008342465.1|	PREDICTED: cysteine-rich repeat secretory protein 38-like [Malus domestica]	CRRSP38
pycom05g04780	16.2858	24.2534	8.31818	0.34297	-1.54385	0.00112046	0.0052845	Down	2.50137	1.45736	1.76949	0.765987	0.781487	0.502901	gi|658014289|ref|XP_008342465.1|	PREDICTED: cysteine-rich repeat secretory protein 38-like [Malus domestica]	CRRSP38
pycom05g05360	160.688	75.6947	245.681	3.24569	1.69852	7.39e-28	1.52e-26	Up	4.92214	5.47481	4.92318	20.2091	24.074	19.7316	gi|694324838|ref|XP_009353399.1|	PREDICTED: bZIP transcription factor 11-like [Pyrus x bretschneideri]	BZIP44
pycom05g05640	379.195	553.318	205.073	0.370624	-1.43197	3.21e-45	9.46e-44	Down	11.0319	11.5898	11.5368	3.9702	4.84109	4.76421	gi|1039834913|ref|XP_008385895.2|	PREDICTED: transcription factor bHLH49-like isoform X2 [Malus domestica]	BHLH63	GO:0006355,GO:0046983	regulation of transcription, DNA-templated|protein dimerization activity
pycom05g05970	9.08028	4.62632	13.5342	2.92548	1.54868	0.0201376	0.0668214	Up	0.324937	0.171037	0.162786	0.669518	0.613202	0.581493	gi|694435859|ref|XP_009345071.1|	PREDICTED: putative polyol transporter 1 [Pyrus x bretschneideri]	PLT5	GO:0055085,GO:0016021,GO:0022857	transmembrane transport|integral component of membrane|transmembrane transporter activity
pycom05g06030	2914.2	1861.13	3967.27	2.13164	1.09197	2.54e-92	1.32e-90	Up	47.054	51.3216	49.6113	108.455	107.389	114.189	gi|694435875|ref|XP_009345075.1|	PREDICTED: putative polyol transporter 1 [Pyrus x bretschneideri]	PLT5	GO:0055085,GO:0016021,GO:0016020,GO:0022857,GO:0005215	transmembrane transport|integral component of membrane|membrane|transmembrane transporter activity|transporter activity
pycom05g06090	13.3009	23.2269	3.37488	0.145301	-2.78289	1.53e-06	1.15e-05	Down	1.62297	0.963998	1.34341	0.661641	0.0956643	0.0935388	gi|658060276|ref|XP_008365973.1|	PREDICTED: UPF0496 protein At4g34320-like [Malus domestica]	At4g34320
pycom05g06280	188.267	260.028	116.506	0.448052	-1.15826	5.84e-17	8.68e-16	Down	2.96775	4.09101	3.75874	2.15185	1.92006	2.56333	gi|694396511|ref|XP_009373534.1|	PREDICTED: hemoglobin-2-like isoform X1 [Pyrus x bretschneideri]	HB1	GO:0020037,GO:0019825	heme binding|oxygen binding
pycom05g06860	24.6278	15.7976	33.458	2.11791	1.08264	0.00446082	0.018227	Up	0.853758	0.949387	0.745136	2.50958	1.32685	1.93491	gi|694321055|ref|XP_009351696.1|	PREDICTED: BTB/POZ domain-containing protein At3g19850-like [Pyrus x bretschneideri]	At3g19850
pycom05g06930	437.195	749.766	124.624	0.166217	-2.58886	5.24e-22	9.31e-21	Down	27.6305	22.0292	19.1929	4.40922	4.57283	3.22297	gi|694332730|ref|XP_009356987.1|	PREDICTED: uncharacterized protein LOC103947764 [Pyrus x bretschneideri]
pycom05g07020	125.106	232.981	17.2316	0.0739614	-3.75708	1.68e-73	7.18e-72	Down	7.57103	8.52054	10.4204	0.78471	0.410066	1.1699	gi|1162579791|ref|XP_020409445.1|	uncharacterized protein LOC18767140 isoform X1 [Prunus persica]
pycom05g07320	6.95189	2.84936	11.0544	3.87962	1.95591	0.0129877	0.0459732	Up	0.255547	0.179571	0	0.695924	0.656444	0.846282	gi|657963113|ref|XP_008373157.1|	PREDICTED: calmodulin-like protein 1 [Malus domestica]	CML30	GO:0005509	calcium ion binding
pycom05g07340	3604.96	5723.83	1486.09	0.259632	-1.94546	1.49e-147	1.17e-145	Down	82.2594	82.2427	90.1103	24.5284	23.9355	22.0532	gi|694449432|ref|XP_009350373.1|	PREDICTED: protein CYPRO4 [Pyrus x bretschneideri]	CYPRO4	GO:0005515	protein binding
pycom05g07360	3410.59	6278.97	542.207	0.0863528	-3.53361	0	0	Down	257.079	253.026	248.995	22.2282	23.604	22.7464	gi|694449436|ref|XP_009350374.1|	PREDICTED: ethylene-responsive transcription factor ERF109-like [Pyrus x bretschneideri]	ERF109	GO:0006355,GO:0003677,GO:0003700	regulation of transcription, DNA-templated|DNA binding|DNA-binding transcription factor activity
pycom05g07660	8.69227	13.6748	3.70968	0.271278	-1.88216	0.00555725	0.0220618	Down	0.722066	0	0.48946	0	0	0.218231	gi|694438589|ref|XP_009346254.1|	PREDICTED: uncharacterized protein LOC103937991 [Pyrus x bretschneideri]
pycom05g07690	1074.91	686.052	1463.78	2.13362	1.0933	2.17e-62	8.11e-61	Up	14.3963	15.8374	15.9044	33.1141	32.8806	33.0135	gi|694438597|ref|XP_009346257.1|	PREDICTED: ABSCISIC ACid-INSENSITIVE 5-like protein 5 [Pyrus x bretschneideri]	ABF3	GO:0006355,GO:0003700	regulation of transcription, DNA-templated|DNA-binding transcription factor activity	ko04075	Plant hormone signal transduction
pycom05g07740	2.98467	0.738529	5.23082	7.08276	2.82431	0.0389385	0.115918	Up	0	0	0	0	0	0.456785
pycom05g07760	1006.56	1392.23	620.887	0.445966	-1.165	9.36e-68	3.74e-66	Down	32.5142	32.6237	31.0704	16.9557	15.1623	14.4694	gi|694438621|ref|XP_009346268.1|	PREDICTED: uncharacterized protein LOC103937999 [Pyrus x bretschneideri]		GO:0010468,GO:0005777	regulation of gene expression|peroxisome
pycom05g08380	215.549	290.261	140.836	0.485203	-1.04334	6.33e-16	8.94e-15	Down	3.76585	3.71591	4.22484	1.90607	2.16786	1.90493	gi|657964441|ref|XP_008373845.1|	PREDICTED: filament-like plant protein 7 isoform X3 [Malus domestica]	FPP7
pycom05g08650	148.04	259.461	36.6178	0.14113	-2.8249	2.24e-59	8.11e-58	Down	15.6019	17.0598	23.9778	2.98864	3.21629	2.49981	gi|694413505|ref|XP_009335012.1|	PREDICTED: protein SRC2 homolog isoform X1 [Pyrus x bretschneideri]	ERG3
pycom05g08770	1834.62	2542.92	1126.32	0.442924	-1.17487	3.8e-103	2.21e-101	Down	46.8989	48.3748	51.8212	22.0366	21.6367	23.4941	gi|1079245330|ref|XP_009335002.2|	PREDICTED: D-3-phosphoglycerate dehydrogenase 1, chloroplastic-like [Pyrus x bretschneideri]	PGDH1	GO:0006564,GO:0055114,GO:0051287,GO:0016616,GO:0004617	L-serine biosynthetic process|oxidation-reduction process|NAD binding|oxidoreductase activity, acting on the CH-OH group of donors, NAD or NADP as acceptor|phosphoglycerate dehydrogenase activity	ko00260,ko01200,ko00680,ko01230	Glycine, serine and threonine metabolism|Carbon metabolism|Methane metabolism|Biosynthesis of amino acids
pycom05g08850	398.595	658.228	138.962	0.211115	-2.2439	2.84e-102	1.63e-100	Down	20.1674	23.1409	23.2052	4.48406	5.15816	4.76256	gi|1040974756|ref|NP_001315871.1|	transcription factor MYB44-like [Malus domestica]	MYB44	GO:0003677	DNA binding
pycom05g08990	6.93959	11.096	2.7832	0.25083	-1.99522	0.00949308	0.0351265	Down	0.836737	0.399157	0.684358	0.139122	0.290634	0	gi|1079255089|ref|XP_018500070.1|	PREDICTED: uncharacterized protein LOC103935499 [Pyrus x bretschneideri]
pycom05g09020	392.824	649.724	135.923	0.209201	-2.25703	2.88e-23	5.29e-22	Down	32.0909	29.9785	24.0025	7.23969	7.56701	5.29209	gi|694440029|ref|XP_009346859.1|	PREDICTED: uncharacterized protein LOC103938567 [Pyrus x bretschneideri]
pycom05g09070	24.4088	48.2082	0.609424	0.0126415	-6.30569	5.1e-14	6.63e-13	Down	1.10692	1.58882	1.25514	0	0	0	gi|1079259009|ref|XP_018500809.1|	PREDICTED: transcription factor bHLH113-like [Pyrus x bretschneideri]	BHLH113	GO:0046983	protein dimerization activity
pycom05g09200	472.081	840.81	103.353	0.12292	-3.0242	2.05e-187	2.14e-185	Down	75.3751	77.7958	80.535	14.3223	13.2082	9.50276	gi|694423391|ref|XP_009339499.1|	PREDICTED: probable indole-3-acetic acid-amido synthetase GH3.1 [Pyrus x bretschneideri]	GH3.1			ko04075	Plant hormone signal transduction
pycom05g09210	1818.31	3109.8	526.825	0.169408	-2.56143	0	0	Down	87.5278	85.884	89.5428	16.8548	14.9539	15.3325	gi|694423391|ref|XP_009339499.1|	PREDICTED: probable indole-3-acetic acid-amido synthetase GH3.1 [Pyrus x bretschneideri]	GH3.1			ko04075	Plant hormone signal transduction
pycom05g09390	3860.16	6275.77	1444.55	0.230179	-2.11917	0	0	Down	147.224	149.854	151.214	32.8053	30.6577	30.7868	gi|694414379|ref|XP_009335408.1|	PREDICTED: probable protein phosphatase 2C 63 [Pyrus x bretschneideri]	At4g33920	GO:0006470,GO:0003824,GO:0043169,GO:0004722	protein dephosphorylation|catalytic activity|cation binding|protein serine/threonine phosphatase activity
pycom05g09430	10.5715	16.5272	4.61577	0.279283	-1.8402	0.00256152	0.0111566	Down	0.417929	0.409646	0.242263	0	0.0841872	0.163372	gi|694414370|ref|XP_009335407.1|	PREDICTED: putative disease resistance protein At4g11170 [Pyrus x bretschneideri]	DSC1	GO:0043531	ADP binding
pycom05g09440	16.9745	27.7923	6.15676	0.221528	-2.17444	0.000585347	0.00293821	Down	0	5.86512	9.19744	1.19473	0	0	gi|1039921466|ref|XP_017184121.1|	PREDICTED: disease resistance protein RPP4-like [Malus domestica]
pycom05g09610	26.7943	37.6258	15.9628	0.424251	-1.23701	0.000686697	0.0033935	Down	0.876941	0.51262	0.836197	0.45256	0.257733	0.391391	gi|694414321|ref|XP_009335385.1|	PREDICTED: BTB/POZ domain-containing protein NPY2-like [Pyrus x bretschneideri]	NPY2	GO:0009958,GO:0005515	positive gravitropism|protein binding
pycom05g09620	1746.75	2966.61	526.884	0.177605	-2.49326	1.91e-240	2.65e-238	Down	170.493	161.482	152.329	28.5274	31.0634	33.272	gi|694414319|ref|XP_009335384.1|	PREDICTED: zinc finger protein ZAT10-like [Pyrus x bretschneideri]	ZAT10	GO:0003676	nucleic acid binding
pycom05g09840	1097.26	2016	178.523	0.0885528	-3.49732	0	0	Down	172.204	163.71	160.524	13.8737	14.2454	16.0708	gi|658055716|ref|XP_008363604.1|	PREDICTED: uncharacterized protein LOC103427319 [Malus domestica]
pycom05g10370	1046.64	620.356	1472.93	2.37433	1.24752	5.94e-78	2.65e-76	Up	22.5006	20.926	23.2463	54.4501	55.4039	54.8316	gi|657962725|ref|XP_008372961.1|	PREDICTED: tubulin alpha chain [Malus domestica]	TUBA	GO:0007017,GO:0005874,GO:0005525,GO:0003924,GO:0005200	microtubule-based process|microtubule|GTP binding|GTPase activity|structural constituent of cytoskeleton	ko04540,ko04210,ko04145	Gap junction|Apoptosis|Phagosome
pycom05g10440	510.787	688.692	332.882	0.483354	-1.04885	3.91e-33	9.04e-32	Down	20.9919	19.0379	20.7916	10.5397	12.1208	9.20276	gi|657962698|ref|XP_008372951.1|	PREDICTED: uncharacterized protein LOC103436305 [Malus domestica]
pycom05g10720	2.12189	3.93718	0.306588	0.0778698	-3.68279	0.0424806	0.124642	Down	0.0702572	0.0369486	0.0712701	0	0	0	gi|694407738|ref|XP_009378595.1|	PREDICTED: squalene monooxygenase-like [Pyrus x bretschneideri]		GO:0055114,GO:0016126,GO:0016021,GO:0050660,GO:0004506	oxidation-reduction process|sterol biosynthetic process|integral component of membrane|flavin adenine dinucleotide binding|squalene monooxygenase activity	ko00909,ko00100	Sesquiterpenoid and triterpenoid biosynthesis|Steroid biosynthesis
pycom05g10730	361.734	594.595	128.873	0.21674	-2.20596	2.1e-14	2.78e-13	Down	18.7588	16.5785	12.5457	3.03733	3.18019	3.41884	gi|694407682|ref|XP_009378568.1|	PREDICTED: squalene monooxygenase-like [Pyrus x bretschneideri]		GO:0055114,GO:0016126,GO:0016021,GO:0050660,GO:0004506	oxidation-reduction process|sterol biosynthetic process|integral component of membrane|flavin adenine dinucleotide binding|squalene monooxygenase activity	ko00909,ko00100	Sesquiterpenoid and triterpenoid biosynthesis|Steroid biosynthesis
pycom05g10770	171.211	296.915	45.5073	0.153267	-2.70588	9.01e-31	1.99e-29	Down	4.92232	4.90237	4.09557	1.06494	0.800653	0.692947	gi|694407685|ref|XP_009378570.1|	PREDICTED: squalene monooxygenase-like [Pyrus x bretschneideri]		GO:0055114,GO:0016126,GO:0016021,GO:0050660,GO:0004506	oxidation-reduction process|sterol biosynthetic process|integral component of membrane|flavin adenine dinucleotide binding|squalene monooxygenase activity	ko00909,ko00100	Sesquiterpenoid and triterpenoid biosynthesis|Steroid biosynthesis
pycom05g10800	524.919	738.201	311.636	0.422156	-1.24415	1.76e-14	2.35e-13	Down	10.6434	10.2077	8.53182	4.24054	5.07605	3.94292	gi|694407658|ref|XP_009378558.1|	PREDICTED: receptor-like protein kinase HAIKU2 [Pyrus x bretschneideri]	RLK7	GO:0006468,GO:0005524,GO:0005524,GO:0005515,GO:0004672	protein phosphorylation|ATP binding|ATP binding|protein binding|protein kinase activity
pycom05g10820	26.264	7.49613	45.0318	6.00734	2.58673	0.00274901	0.0118663	Up	0.337586	0.234918	0.395797	2.01678	2.31952	0.771258	gi|694407667|ref|XP_009378561.1|	PREDICTED: transcription factor bHLH18-like [Pyrus x bretschneideri]	BHLH25	GO:0046983	protein dimerization activity
pycom05g10920	835.428	549.65	1121.21	2.03985	1.02847	2.4e-46	7.21e-45	Up	15.7145	17.5459	13.7203	36.0204	34.1759	35.4692	gi|694353732|ref|XP_009358229.1|	PREDICTED: uncharacterized protein LOC103948869 [Pyrus x bretschneideri]		GO:0005509	calcium ion binding
pycom05g11600	494.993	709.219	280.768	0.395883	-1.33685	3.45e-40	9.25e-39	Down	25.5168	23.8558	22.5984	9.90421	8.86193	10.0147	gi|694329877|ref|XP_009355661.1|	PREDICTED: probable BOI-related E3 ubiquitin-protein ligase 2 [Pyrus x bretschneideri]	BRG3
pycom05g11960	524.329	905.414	143.244	0.158208	-2.6601	8.91e-170	8.14e-168	Down	69.9106	67.0252	68.465	11.5471	10.9216	9.37594	gi|694329795|ref|XP_009355623.1|	PREDICTED: uncharacterized protein LOC103946604 [Pyrus x bretschneideri]
pycom05g12010	44.3089	29.0079	59.6099	2.05495	1.03911	0.000237215	0.00129322	Up	0.253196	0.289363	0.512874	0.604554	0.533962	0.732209	gi|1039891358|ref|XP_017189402.1|	PREDICTED: TMV resistance protein N-like [Malus domestica]	DSC1	GO:0043531	ADP binding
pycom05g12270	184.99	255.03	114.95	0.450731	-1.14966	1.17e-14	1.56e-13	Down	4.95005	4.07868	4.23461	1.75561	1.60754	2.00981	gi|694329663|ref|XP_009355586.1|	PREDICTED: serine/threonine-protein kinase STY46-like [Pyrus x bretschneideri]	STY46	GO:0006468,GO:0005524,GO:0004672	protein phosphorylation|ATP binding|protein kinase activity
pycom05g12480	3864.36	6699.06	1029.67	0.153704	-2.70177	0	0	Down	117.609	113.101	112.974	20.6594	18.6865	18.2134	gi|657980910|ref|XP_008382461.1|	PREDICTED: L-ascorbate oxidase homolog [Malus domestica]		GO:0055114,GO:0005507,GO:0005507,GO:0016491	oxidation-reduction process|copper ion binding|copper ion binding|oxidoreductase activity
pycom05g12690	544.921	334.16	755.682	2.26144	1.17724	2.73e-42	7.57e-41	Up	13.5477	14.9241	13.9066	37.7035	35.495	35.3493	gi|657980921|ref|XP_008382466.1|	PREDICTED: expansin-like A1 [Malus domestica]	EXLA1	GO:0019953,GO:0005576,GO:0005576	sexual reproduction|extracellular region|extracellular region
pycom05g13010	225.154	147.555	302.753	2.0518	1.03689	4.78e-16	6.8e-15	Up	3.39726	3.54756	3.80328	7.79825	8.14089	8.1985	gi|694396195|ref|XP_009373386.1|	PREDICTED: probable flavin-containing monooxygenase 1 [Pyrus x bretschneideri]	FMO1	GO:0055114,GO:0004499,GO:0050661,GO:0050660	oxidation-reduction process|N,N-dimethylaniline monooxygenase activity|NADP binding|flavin adenine dinucleotide binding	ko00982	Drug metabolism - cytochrome P450
pycom05g13160	1848.87	2684.92	1012.82	0.377224	-1.40651	2.47e-70	1.02e-68	Down	83.1445	79.1627	72.4954	31.7898	36.8655	31.7477	gi|694396232|ref|XP_009373402.1|	PREDICTED: probable serine/threonine-protein kinase NAK [Pyrus x bretschneideri]	PIX13	GO:0006468,GO:0005524,GO:0004672	protein phosphorylation|ATP binding|protein kinase activity
pycom05g13220	25.5458	39.4572	11.6343	0.294859	-1.7619	5.49e-05	0.00033498	Down	0.567891	0.535266	0.349458	0.244338	0.0761867	0.315863	gi|1079236121|ref|XP_018506712.1|	PREDICTED: TMV resistance protein N-like [Pyrus x bretschneideri]	N	GO:0007165,GO:0043531,GO:0005515	signal transduction|ADP binding|protein binding
pycom05g13320	52.5114	92.7574	12.2655	0.132232	-2.91886	1.47e-23	2.72e-22	Down	1.13178	1.23179	1.41297	0.291675	0.104287	0.170199	gi|1079243902|ref|XP_018497917.1|	PREDICTED: TMV resistance protein N-like [Pyrus x bretschneideri]	DSC1	GO:0007165,GO:0043531,GO:0005515	signal transduction|ADP binding|protein binding
pycom05g13510	378.214	217.417	539.011	2.47916	1.30985	7.6e-38	1.94e-36	Up	8.3968	8.77238	7.53858	19.3699	19.569	18.9965	gi|694427765|ref|XP_009341491.1|	PREDICTED: mitochondrial phosphate carrier protein 1, mitochondrial-like [Pyrus x bretschneideri]	MPT1
pycom05g13540	13.5932	20.1156	7.07089	0.351513	-1.50835	0.00408566	0.01691	Down	0.384144	0.452025	0.297647	0.12564	0.170197	0.145081	gi|1079252648|ref|XP_009341509.2|	PREDICTED: TMV resistance protein N-like [Pyrus x bretschneideri]	N	GO:0043531	ADP binding
pycom05g14000	9.1548	13.6863	4.62327	0.337802	-1.56575	0.0162848	0.0557662	Down	0.295501	0.357502	0.161365	0.105434	0.149808	0.0418681	gi|1079219418|ref|XP_009358995.2|	PREDICTED: probable L-type lectin-domain containing receptor kinase S.5 [Pyrus x bretschneideri]	LECRKS5	GO:0006468,GO:0005524,GO:0030246,GO:0004672	protein phosphorylation|ATP binding|carbohydrate binding|protein kinase activity
pycom05g14210	168.243	230.681	105.806	0.458668	-1.12448	1.07e-14	1.43e-13	Down	2.85874	2.49419	2.72367	1.31248	1.61924	1.36465	gi|1079219433|ref|XP_018503531.1|	PREDICTED: TMV resistance protein N-like [Pyrus x bretschneideri]	N	GO:0007165,GO:0043531,GO:0005515	signal transduction|ADP binding|protein binding
pycom05g14530	65.3053	88.7562	41.8543	0.471565	-1.08447	2.76e-06	2.02e-05	Down	0	0.0881705	0.169285	0.103088	0	0	gi|1039879437|ref|XP_017187879.1|	PREDICTED: disease resistance protein TAO1-like [Malus domestica]	N	GO:0043531	ADP binding
pycom05g15030	98.8845	132.002	65.7675	0.498233	-1.00511	8.73e-08	7.55e-07	Down	3.03647	3.72664	2.69988	1.89795	1.9784	2.01135	gi|657956597|ref|XP_008369785.1|	PREDICTED: monocopper oxidase-like protein SKU5 [Malus domestica]	SKU5	GO:0055114,GO:0005507	oxidation-reduction process|copper ion binding
pycom05g15400	322.203	525.727	118.678	0.225741	-2.14726	6.24e-79	2.82e-77	Down	20.2241	20.4129	18.6574	4.357	5.47408	4.27986	gi|694425158|ref|XP_009340330.1|	PREDICTED: U-box domain-containing protein 9-like isoform X1 [Pyrus x bretschneideri]	PUB9	GO:0016567,GO:0005515,GO:0004842	protein ubiquitination|protein binding|ubiquitin-protein transferase activity
pycom05g15430	1240.9	2009.86	471.928	0.234806	-2.09046	1.64e-226	2.08e-224	Down	90.3097	93.1183	88.9069	20.768	25.6561	18.7739	gi|1039877970|ref|XP_017187579.1|	PREDICTED: uncharacterized protein LOC103435893 [Malus domestica]
pycom05g15510	45.6891	28.7454	62.6328	2.17888	1.12359	5.26e-05	0.000322356	Up	0.641207	0.530676	0.276728	1.77651	1.16893	1.62869	gi|694445325|ref|XP_009349112.1|	PREDICTED: pentatricopeptide repeat-containing protein At3g25210, mitochondrial-like [Pyrus x bretschneideri]	At3g25210	GO:0005515	protein binding
pycom05g15710	43.7207	62.5174	24.9239	0.398671	-1.32673	0.000258972	0.00139936	Down	1.5934	1.13096	1.99811	0.886825	0.759233	0.44059	gi|694443608|ref|XP_009348372.1|	PREDICTED: cytochrome P450 82G1-like [Pyrus x bretschneideri]	CYP82G1	GO:0055114,GO:0020037,GO:0005506,GO:0016705	oxidation-reduction process|heme binding|iron ion binding|oxidoreductase activity, acting on paired donors, with incorporation or reduction of molecular oxygen	ko00904	Diterpenoid biosynthesis
pycom05g15730	127.128	236.456	17.7993	0.0752755	-3.73168	2.62e-73	1.12e-71	Down	3.88621	4.40496	4.06197	0.714481	0.251848	0.327053	gi|694443613|ref|XP_009348374.1|	PREDICTED: cytochrome P450 CYP82D47-like [Pyrus x bretschneideri]	CYP82C4	GO:0055114,GO:0020037,GO:0005506,GO:0016705	oxidation-reduction process|heme binding|iron ion binding|oxidoreductase activity, acting on paired donors, with incorporation or reduction of molecular oxygen
pycom05g15970	3.11839	0.724059	5.51271	7.61362	2.92858	0.0300174	0.0934558	Up	0	0	0	0	0.117081	0.229197	gi|694314747|ref|XP_009372582.1|	PREDICTED: UBX domain-containing protein 1-B-like [Pyrus x bretschneideri]	ubxn1	GO:0005515	protein binding
pycom05g16100	95.7864	54.1455	137.427	2.53811	1.34375	5.82e-12	6.78e-11	Up	0.67206	0.352866	0.67078	0.609509	2.52751	1.49831	gi|694413297|ref|XP_009334919.1|	PREDICTED: uncharacterized protein LOC103927701 [Pyrus x bretschneideri]
pycom05g16480	18.433	31.9386	4.92744	0.154278	-2.69639	2.81e-08	2.53e-07	Down	3.03634	3.9869	4.99731	0.68276	0.955512	0.454745
pycom05g16780	463.447	229.646	697.249	3.03619	1.60226	4.83e-64	1.85e-62	Up	13.7025	12.8846	14.0177	35.2771	38.2973	42.1334	gi|694314418|ref|XP_009371086.1|	PREDICTED: two-component response regulator ARR22 [Pyrus x bretschneideri]	ARR24	GO:0000160	phosphorelay signal transduction system
pycom05g17010	1980.84	3407.23	554.455	0.162729	-2.61946	0	0	Down	24.3195	25.1164	25.3968	9.99288	9.29828	8.04712	gi|694314354|ref|XP_009370810.1|	PREDICTED: ribokinase [Pyrus x bretschneideri]	RBKS	GO:0016301,GO:0016773	kinase activity|phosphotransferase activity, alcohol group as acceptor
pycom05g17020	119.365	201.919	36.8109	0.182305	-2.45557	2.26e-39	5.93e-38	Down	2.87556	3.07093	3.07774	0.566466	0.395313	0.715598	gi|694314342|ref|XP_009370752.1|	PREDICTED: receptor-like serine/threonine-protein kinase ALE2 isoform X1 [Pyrus x bretschneideri]	ALE2	GO:0006468,GO:0005524,GO:0005524,GO:0004672	protein phosphorylation|ATP binding|ATP binding|protein kinase activity
pycom05g17070	15.6878	27.7055	3.67022	0.132473	-2.91623	1.85e-06	1.37e-05	Down	0.644964	1.35503	1.2231	0.160882	0.0405951	0.237034	gi|694314318|ref|XP_009370659.1|	PREDICTED: ammonium transporter 1 member 4-like [Pyrus x bretschneideri]	AMT1-2	GO:0072488,GO:0015696,GO:0016020,GO:0016020,GO:0008519	ammonium transmembrane transport|ammonium transport|membrane|membrane|ammonium transmembrane transporter activity
pycom05g17120	83.1862	144.879	21.4935	0.148355	-2.75288	2.53e-33	5.88e-32	Down	2.03586	2.19416	2.50667	0.307137	0.269597	0.284929	gi|1079246490|ref|XP_009336150.2|	PREDICTED: probable leucine-rich repeat receptor-like protein kinase At1g35710 [Pyrus x bretschneideri]	MIK2	GO:0006468,GO:0005524,GO:0005524,GO:0005515,GO:0004672	protein phosphorylation|ATP binding|ATP binding|protein binding|protein kinase activity
pycom05g17310	13.1764	8.23466	18.118	2.20022	1.13765	0.0327865	0.100489	Up	0.420243	0.550826	0.31898	1.2753	1.08918	1.34395	gi|694314287|ref|XP_009370523.1|	PREDICTED: photosystem II reaction center Psb28 protein-like [Pyrus x bretschneideri]	PSB28	GO:0015979,GO:0016020,GO:0009523,GO:0009654	photosynthesis|membrane|photosystem II|photosystem II oxygen evolving complex	ko00195	Photosynthesis
pycom05g17490	76.6005	133.802	19.3986	0.14498	-2.78608	1.98e-31	4.43e-30	Down	1.56917	1.79117	1.69332	0.228664	0.299966	0.186569	gi|694314655|ref|XP_009372116.1|	PREDICTED: MDIS1-interacting receptor like kinase 2-like [Pyrus x bretschneideri]	MIK2	GO:0006468,GO:0005524,GO:0005524,GO:0005515,GO:0004672	protein phosphorylation|ATP binding|ATP binding|protein binding|protein kinase activity
pycom05g17510	7.23467	11.102	3.36738	0.303314	-1.72112	0.0210073	0.0692087	Down	3.10267	3.0007	2.63194	3.057	0.670424	3.43944	gi|1079246483|ref|XP_018498410.1|	PREDICTED: LRR receptor-like serine/threonine-protein kinase GSO1, partial [Pyrus x bretschneideri]	BAM3
pycom05g17550	5.11071	9.29307	0.928359	0.099898	-3.3234	0.00114658	0.00539047	Down	0.326486	0.50974	0.411338	0	0.0758089	0	gi|694415905|ref|XP_009336103.1|	PREDICTED: probable leucine-rich repeat receptor-like protein kinase At1g35710 isoform X1 [Pyrus x bretschneideri]	GSO1	GO:0005515	protein binding
pycom05g17610	11.6929	16.9119	6.47382	0.382797	-1.38535	0.0235623	0.0762262	Down	0.0881873	0.183912	0.268304	0	0	0	gi|694415905|ref|XP_009336103.1|	PREDICTED: probable leucine-rich repeat receptor-like protein kinase At1g35710 isoform X1 [Pyrus x bretschneideri]	MIK2	GO:0005515	protein binding
pycom05g17720	45.5368	62.5074	28.5662	0.457006	-1.12972	4.84e-05	0.000298442	Down	0.525799	0.740017	0.753323	0.0167684	0.0680754	0.0166523	gi|1039849143|ref|XP_008339061.2|	PREDICTED: probable leucine-rich repeat receptor-like protein kinase At1g35710 isoform X1 [Malus domestica]	MIK2	GO:0006468,GO:0005524,GO:0005524,GO:0005515,GO:0004672	protein phosphorylation|ATP binding|ATP binding|protein binding|protein kinase activity
pycom05g17780	3.19625	6.08592	0.306588	0.0503765	-4.31111	0.00427292	0.01753	Down	0.0394411	0	0.159581	0	0	0	gi|1039879605|ref|XP_017187907.1|	PREDICTED: MDIS1-interacting receptor like kinase 2-like [Malus domestica]	MIK2	GO:0006468,GO:0005524,GO:0005524,GO:0004672	protein phosphorylation|ATP binding|ATP binding|protein kinase activity
pycom05g17820	2.83637	5.36186	0.310886	0.0579809	-4.10828	0.00929903	0.034498	Down	0.0648879	0.0226912	0.0876398	0	0.0203206	0	gi|1039918570|ref|XP_017183478.1|	PREDICTED: MDIS1-interacting receptor like kinase 2-like [Malus domestica]	MIK2	GO:0006468,GO:0005524,GO:0005524,GO:0005515,GO:0004672	protein phosphorylation|ATP binding|ATP binding|protein binding|protein kinase activity
pycom05g17850	4.90118	8.57547	1.2269	0.143071	-2.8052	0.0364475	0.109657	Down	0.12229	0.127294	0.39972	0.027926	0.0284432	0.055646	gi|1039918570|ref|XP_017183478.1|	PREDICTED: MDIS1-interacting receptor like kinase 2-like [Malus domestica]	MIK2	GO:0005515	protein binding
pycom05g18190	1069.92	1620.29	519.559	0.320659	-1.64089	7.35e-133	5.39e-131	Down	13.5053	13.7684	14.6109	5.45164	4.5768	5.07068	gi|694415977|ref|XP_009336130.1|	PREDICTED: protein CHROMATIN REMODELING 8 [Pyrus x bretschneideri]	CHR8	GO:0005524	ATP binding	ko03420	Nucleotide excision repair
pycom05g18290	4.34973	7.17027	1.52919	0.213267	-2.22926	0.0296492	0.0925017	Down	0.486901	0.379782	0.246556	0.224793	0	0.109532	gi|658041181|ref|XP_008356205.1|	PREDICTED: LOW QUALITY PROTEIN: protein LIGHT-DEPENDENT SHORT HYPOCOTYLS 4-like [Malus domestica]	LSH3
pycom05g18450	276.074	542.631	9.51796	0.0175404	-5.83317	2e-228	2.55e-226	Down	15.3582	17.9984	17.5348	0.296547	0.121783	0.177767	gi|694328254|ref|XP_009354945.1|	PREDICTED: myb-related protein Myb4-like [Pyrus x bretschneideri]	MYB15	GO:0003677	DNA binding
pycom05g18490	5935.41	10089.6	1781.22	0.17654	-2.50193	0	0	Down	130.913	129.972	122.944	23.6232	24.7072	22.4456	gi|976906893|gb|KVH94292.1|	hypothetical protein Ccrd_003635 [Cynara cardunculus var. scolymus]	PHT1-7	GO:0006817,GO:0055085,GO:0016021,GO:0016021,GO:0005315,GO:0022857	phosphate ion transport|transmembrane transport|integral component of membrane|integral component of membrane|inorganic phosphate transmembrane transporter activity|transmembrane transporter activity
pycom05g18810	2.35956	4.71912	0	0	-	0.0101619	0.0372479	Down	0.257172	0.63178	0.171754	0	0	0	gi|694328197|ref|XP_009354919.1|	PREDICTED: transcriptional regulator SUPERMAN-like [Pyrus x bretschneideri]	TAC1	GO:0003676	nucleic acid binding
pycom05g18940	7.13156	11.8056	2.45754	0.208168	-2.26418	0.00344255	0.0145272	Down	1.65165	0	0	0	0	0	gi|657944893|ref|XP_008377028.1|	PREDICTED: zinc finger CCCH domain-containing protein 63 [Malus domestica]
pycom05g19210	18.3056	25.5498	11.0614	0.432934	-1.20778	0.00674591	0.0261196	Down	1.08224	1.56499	0.681071	0.623857	0.512786	0.847135	gi|694328087|ref|XP_009354869.1|	PREDICTED: auxin-induced protein 22D-like [Pyrus x bretschneideri]	AUX22D	GO:0006355,GO:0005634,GO:0005515	regulation of transcription, DNA-templated|nucleus|protein binding	ko04075	Plant hormone signal transduction
pycom05g19390	201.019	347.299	54.7381	0.157611	-2.66556	2.71e-72	1.14e-70	Down	22.8455	18.9142	13.3383	2.66434	4.44479	2.33597	gi|694328043|ref|XP_009354852.1|	PREDICTED: uncharacterized endoplasmic reticulum membrane protein YGL010W-like [Pyrus x bretschneideri]	YGL010W
pycom05g19420	449.393	773.005	125.781	0.162717	-2.61957	2.16e-145	1.67e-143	Down	44.5003	39.4252	46.3913	7.37722	5.71841	6.16319	gi|694328039|ref|XP_009354850.1|	PREDICTED: VQ motif-containing protein 1-like [Pyrus x bretschneideri]	VQ10
pycom05g19460	180.152	297.301	63.0026	0.211915	-2.23844	6.73e-50	2.15e-48	Down	8.6533	9.91444	9.49534	1.40115	2.26261	2.8374	gi|694328021|ref|XP_009354842.1|	PREDICTED: probable inactive 2-oxoglutarate-dependent dioxygenase AOP2 [Pyrus x bretschneideri]	AOP1.2	GO:0055114,GO:0016491	oxidation-reduction process|oxidoreductase activity
pycom05g19620	6.1697	10.7936	1.54583	0.143218	-2.80372	0.00140418	0.00649753	Down	0.425087	0.597651	0.429056	0.065072	0.0669466	0	gi|694327970|ref|XP_009354820.1|	PREDICTED: probable glutathione S-transferase isoform X1 [Pyrus x bretschneideri]		GO:0005515	protein binding	ko00982,ko00480,ko00980	Drug metabolism - cytochrome P450|Glutathione metabolism|Metabolism of xenobiotics by cytochrome P450
pycom05g19630	59.5982	93.6367	25.5597	0.272967	-1.8732	4.54e-12	5.32e-11	Down	5.38767	4.44979	3.51806	1.06988	1.36304	1.22482	gi|694327972|ref|XP_009354821.1|	PREDICTED: probable glutathione S-transferase [Pyrus x bretschneideri]		GO:0005515	protein binding	ko00982,ko00480,ko00980	Drug metabolism - cytochrome P450|Glutathione metabolism|Metabolism of xenobiotics by cytochrome P450
pycom05g19830	109.815	66.8783	152.751	2.28401	1.19157	5.35e-11	5.87e-10	Up	4.76541	2.95408	4.79468	10.6504	11.2726	11.2101	gi|694417179|ref|XP_009336675.1|	PREDICTED: NAC domain-containing protein 21/22-like [Pyrus x bretschneideri]	NAC021	GO:0006355,GO:0003677	regulation of transcription, DNA-templated|DNA binding
pycom05g19860	17.777	8.54306	27.011	3.16175	1.66072	0.000378203	0.00197521	Up	0.386892	0.162568	0.395072	1.04944	0.844107	1.28801	gi|694366365|ref|XP_009361849.1|	PREDICTED: uncharacterized protein LOC103952042 [Pyrus x bretschneideri]
pycom05g19890	14.9591	21.6186	8.29966	0.383914	-1.38115	0.00562982	0.0223174	Down	0.904729	0.833438	0.450262	0.204802	0.211648	0.292933	gi|1079222665|ref|XP_018504122.1|	PREDICTED: G-type lectin S-receptor-like serine/threonine-protein kinase At4g27290 [Pyrus x bretschneideri]	SD11	GO:0006468,GO:0005524,GO:0004672,GO:0004674	protein phosphorylation|ATP binding|protein kinase activity|protein serine/threonine kinase activity
pycom05g19900	12.3083	19.7029	4.91376	0.249393	-2.00351	0.000415217	0.0021509	Down	1.24181	1.22808	1.34757	0.155928	0.396338	0.228164	gi|658065425|ref|XP_008368674.1|	PREDICTED: putative pentatricopeptide repeat-containing protein At3g23330 [Malus domestica]	PCMP-E53	GO:0005515	protein binding
pycom05g19920	3.38728	6.46367	0.310886	0.0480973	-4.3779	0.00286724	0.012334	Down	0.101754	0.124926	0.0172333	0	0.0159429	0	gi|1079222667|ref|XP_018504123.1|	PREDICTED: G-type lectin S-receptor-like serine/threonine-protein kinase At4g27290 [Pyrus x bretschneideri]	At4g27290	GO:0006468,GO:0048544,GO:0005524,GO:0004672,GO:0004674	protein phosphorylation|recognition of pollen|ATP binding|protein kinase activity|protein serine/threonine kinase activity
pycom05g20000	194.892	366.413	23.3711	0.0637835	-3.97067	2.32e-90	1.17e-88	Down	12.6361	12.6826	11.1102	0.731832	0.818296	0.725483	gi|694366091|ref|XP_009361771.1|	PREDICTED: BAHD acyltransferase At5g47980-like [Pyrus x bretschneideri]	BAHD1	GO:0016747	transferase activity, transferring acyl groups other than amino-acyl groups	ko00940,ko00945,ko00941	Phenylpropanoid biosynthesis|Stilbenoid, diarylheptanoid and gingerol biosynthesis|Flavonoid biosynthesis
pycom05g20020	50.7437	97.492	3.99533	0.0409811	-4.6089	1.08e-24	2.06e-23	Down	4.09631	3.53678	2.78624	0.17897	0.145551	0.142021	gi|694366091|ref|XP_009361771.1|	PREDICTED: BAHD acyltransferase At5g47980-like [Pyrus x bretschneideri]	BAHD1	GO:0016747	transferase activity, transferring acyl groups other than amino-acyl groups	ko00940,ko00945,ko00941	Phenylpropanoid biosynthesis|Stilbenoid, diarylheptanoid and gingerol biosynthesis|Flavonoid biosynthesis
pycom05g20080	62.3201	105.58	19.0606	0.180533	-2.46966	7.27e-22	1.28e-20	Down	2.96098	2.29939	2.68814	0.635642	0.430267	0.33012	gi|1079222679|ref|XP_018504125.1|	PREDICTED: glycosyltransferase 6-like [Pyrus x bretschneideri]	GT6	GO:0016021,GO:0016757	integral component of membrane|transferase activity, transferring glycosyl groups
pycom05g20170	84.2627	126.753	41.7727	0.329561	-1.60138	9.75e-05	0.000570711	Down	2.27932	1.34426	1.55351	0.513664	0.445254	0.542757	gi|1079222691|ref|XP_009361798.2|	PREDICTED: G-type lectin S-receptor-like serine/threonine-protein kinase At4g27290 [Pyrus x bretschneideri]	At4g27290	GO:0006468,GO:0048544,GO:0005524,GO:0004672,GO:0004674	protein phosphorylation|recognition of pollen|ATP binding|protein kinase activity|protein serine/threonine kinase activity
pycom05g20760	66.1576	95.9801	36.3352	0.37857	-1.40137	6.98e-06	4.83e-05	Down	1.99541	1.42863	1.24975	0.517013	0.628754	0.613698	gi|1079222620|ref|XP_018504118.1|	PREDICTED: LRR receptor-like serine/threonine-protein kinase FLS2 [Pyrus x bretschneideri]	EIX2	GO:0005515	protein binding
pycom05g20850	25.1189	43.4716	6.76618	0.155646	-2.68366	1.09e-07	9.38e-07	Down	2.09257	6.65542	7.58099	0.627151	1.33903	0.609957	gi|1079222624|ref|XP_009361870.2|	PREDICTED: G-type lectin S-receptor-like serine/threonine-protein kinase RLK1, partial [Pyrus x bretschneideri]	LECRK1
pycom05g20870	22.1017	32.5544	11.6491	0.357834	-1.48264	0.000707436	0.00348506	Down	0.0954707	0	0	0	0	0	gi|1079222626|ref|XP_009361871.2|	PREDICTED: G-type lectin S-receptor-like serine/threonine-protein kinase CES101 [Pyrus x bretschneideri]	At1g67520	GO:0006468,GO:0005524,GO:0004672	protein phosphorylation|ATP binding|protein kinase activity
pycom05g21020	82.8564	163.559	2.15338	0.0131657	-6.24707	2.11e-75	9.2e-74	Down	3.47613	3.37632	3.05855	0.0253871	0.0516689	0.0754852	gi|694366441|ref|XP_009361877.1|	PREDICTED: L-ascorbate oxidase-like [Pyrus x bretschneideri]		GO:0055114,GO:0005576,GO:0005507,GO:0005507,GO:0016491	oxidation-reduction process|extracellular region|copper ion binding|copper ion binding|oxidoreductase activity
pycom05g21420	4483.34	6059.13	2907.55	0.479862	-1.05931	7.41e-133	5.41e-131	Down	138.044	145.719	143.591	77.8864	78.4747	77.6982	gi|694371622|ref|XP_009363334.1|	PREDICTED: ALA-interacting subunit 3-like [Pyrus x bretschneideri]	ALIS3	GO:0016020	membrane
pycom05g21440	10.0256	4.9926	15.0586	3.01618	1.59272	0.011592	0.041708	Up	0.197222	0.154784	0.19775	0.587899	0.510828	0.269979	gi|694371616|ref|XP_009363332.1|	PREDICTED: myb family transcription factor APL-like [Pyrus x bretschneideri]	APL	GO:0003677	DNA binding
pycom05g21450	493.721	277.602	709.841	2.55704	1.35448	4.22e-50	1.35e-48	Up	16.2889	14.663	15.7731	40.6401	43.4603	42.5076	gi|1039848734|ref|XP_017178187.1|	PREDICTED: uncharacterized protein LOC108169401 [Malus domestica]
pycom05g21520	30.2975	15.1434	45.4515	3.0014	1.58564	5.91e-06	4.13e-05	Up	0.301295	0.320012	0.300742	1.09365	0.289073	1.34719	gi|1338460375|gb|PON82579.1|	hypothetical protein TorRG33x02_216640 [Trema orientalis]
pycom05g21530	52.6761	14.3445	91.0077	6.34443	2.66549	4.29e-20	7.18e-19	Up	0	0.130969	0.501608	0.570817	0.942115	0.789594	gi|764555098|ref|XP_004293841.2|	PREDICTED: organic cation/carnitine transporter 3 [Fragaria vesca subsp. vesca]	2022-10-03
pycom05g21580	17.2363	10.8195	23.653	2.18615	1.12839	0.013698	0.0481351	Up	0.249998	0.396676	0.190461	0.613815	0.443608	0.689013	gi|694371571|ref|XP_009363319.1|	PREDICTED: pentatricopeptide repeat-containing protein At3g46790, chloroplastic-like [Pyrus x bretschneideri]	PCMP-H52	GO:0005515	protein binding
pycom05g21790	153.262	96.5588	209.966	2.17448	1.12067	2.83e-13	3.52e-12	Up	1.5202	1.52285	1.02863	3.61758	2.81953	2.7738	gi|694371484|ref|XP_009363291.1|	PREDICTED: CTP synthase-like [Pyrus x bretschneideri]	ctps	GO:0006221,GO:0003883	pyrimidine nucleotide biosynthetic process|CTP synthase activity	ko00240	Pyrimidine metabolism
pycom05g21820	4.73386	7.92375	1.54396	0.194852	-2.35955	0.0164922	0.056367	Down	0.0943263	0.19765	0.215368	0.0218427	0.0441785	0.0215795	gi|694371738|ref|XP_009363369.1|	PREDICTED: leucine-rich repeat receptor protein kinase EMS1-like [Pyrus x bretschneideri]	EIX2	GO:0005515	protein binding
pycom05g21830	80.7717	116.42	45.1234	0.387592	-1.36739	7.9e-11	8.59e-10	Down	2.2012	1.97649	1.97814	0.738816	0.688311	0.882177	gi|657961096|ref|XP_008372136.1|	PREDICTED: LRR receptor-like serine/threonine-protein kinase FLS2 [Malus domestica]	EIX2	GO:0005515	protein binding
pycom05g22260	143.282	247.867	38.6979	0.156124	-2.67924	2.67e-53	8.92e-52	Down	0.220364	0.344262	0.479832	0.167459	0	0.0668314
pycom05g22450	25.5178	47.353	3.68257	0.0777684	-3.68467	5.07e-16	7.2e-15	Down	3.96354	4.47345	5.02275	0.373543	0.283832	0.462498	gi|1079224286|ref|XP_009363245.2|	PREDICTED: receptor-like protein 12 [Pyrus x bretschneideri]
pycom05g22460	46.5435	85.102	7.98503	0.0938289	-3.41382	1.09e-19	1.79e-18	Down	2.10279	2.7462	2.91105	0.223339	0.259073	0.346235	gi|1079224286|ref|XP_009363245.2|	PREDICTED: receptor-like protein 12 [Pyrus x bretschneideri]	EIX2	GO:0005515	protein binding
pycom05g22470	9.09969	17.8885	0.310886	0.0173791	-5.84651	6.11e-09	5.79e-08	Down	1.60706	0.945359	1.61052	0	0.0940954	0	gi|1079224286|ref|XP_009363245.2|	PREDICTED: receptor-like protein 12 [Pyrus x bretschneideri]	EIX2	GO:0005515	protein binding
pycom05g22480	79.5227	141.784	17.2617	0.121746	-3.03805	1.95e-13	2.45e-12	Down	1.42818	0.925653	1.12201	0.0493319	0.1198	0.0583543	gi|1079224286|ref|XP_009363245.2|	PREDICTED: receptor-like protein 12 [Pyrus x bretschneideri]	EIX2	GO:0005515	protein binding
pycom05g22490	8.54455	17.0891	0	0	-	4.52e-08	4.01e-07	Down	0.418246	0	0.0688285	0	0	0	gi|658021420|ref|XP_008346104.1|	PREDICTED: probable LRR receptor-like serine/threonine-protein kinase At1g12460 [Malus domestica]	EIX2
pycom05g23210	37.6172	19.2518	55.9826	2.90791	1.53998	1.1e-06	8.42e-06	Up	1.49532	0.651938	0.879488	2.77464	2.87453	2.28754	gi|657960589|ref|XP_008371872.1|	PREDICTED: protein PHLOEM PROTEIN 2-LIKE A1-like [Malus domestica]	PP2A1
pycom05g23220	35.8185	14.7567	56.8804	3.85455	1.94656	1.84e-08	1.68e-07	Up	0.104306	1.30956	0.831398	3.79556	2.44784	2.18585	gi|658309704|ref|NP_001280747.1|	protein PHLOEM PROTEIN 2-LIKE A9-like [Malus domestica]	PP2A9
pycom05g23380	209.011	120.86	297.162	2.45874	1.29792	2.81e-22	5.02e-21	Up	4.79332	4.16532	3.55289	10.7166	9.91903	10.4284	gi|694343202|ref|XP_009357271.1|	PREDICTED: BOI-related E3 ubiquitin-protein ligase 1-like [Pyrus x bretschneideri]	BRG1
pycom05g24460	58.8045	80.7771	36.8318	0.455969	-1.13299	3.61e-06	2.6e-05	Down	0.715705	0.718417	0.452677	0.687311	0.445665	0.654846	gi|658061792|ref|XP_008366779.1|	PREDICTED: probable LRR receptor-like serine/threonine-protein kinase At1g56140 [Malus domestica]	At1g56130	GO:0005515	protein binding
pycom05g24500	1.42767	2.85534	0	0	-	0.0484389	0.138966	Down	0.933219	0.243198	0.468407	0	0	0	gi|694401813|ref|XP_009375933.1|	PREDICTED: uncharacterized protein LOC103964694 isoform X2 [Pyrus x bretschneideri]	SPBC543.02c
pycom05g24510	2.11796	3.9312	0.304712	0.0775111	-3.68945	0.042569	0.124781	Down	0.081198	0.0851059	0.0815004	0	0	0	gi|657982606|ref|XP_008383347.1|	PREDICTED: patatin-like protein 6 [Malus domestica]	PLP6	GO:0006629	lipid metabolic process
pycom05g24610	174.01	311.741	36.2785	0.116374	-3.10316	1.16e-30	2.55e-29	Down	8.8774	8.56713	6.32767	1.01529	1.01073	1.10187	gi|657992016|ref|XP_008388261.1|	PREDICTED: beta-amyrin 28-oxidase-like [Malus domestica]	CYP716A12	GO:0055114,GO:0020037,GO:0005506,GO:0016705	oxidation-reduction process|heme binding|iron ion binding|oxidoreductase activity, acting on paired donors, with incorporation or reduction of molecular oxygen
pycom05g24620	459.516	765.496	153.536	0.20057	-2.31782	7.67e-19	1.23e-17	Down	10.71	8.59812	6.8574	1.87605	2.12875	1.05238	gi|658030209|ref|XP_008350555.1|	PREDICTED: beta-amyrin 28-oxidase-like [Malus domestica]	CYP716A15	GO:0055114,GO:0020037,GO:0005506,GO:0016705	oxidation-reduction process|heme binding|iron ion binding|oxidoreductase activity, acting on paired donors, with incorporation or reduction of molecular oxygen
pycom05g24630	243.316	415.89	70.7419	0.170098	-2.55557	6.54e-38	1.67e-36	Down	7.56434	7.52469	6.13002	1.49411	1.44323	1.37625	gi|658030209|ref|XP_008350555.1|	PREDICTED: beta-amyrin 28-oxidase-like [Malus domestica]	CYP716A15	GO:0055114,GO:0020037,GO:0005506,GO:0016705	oxidation-reduction process|heme binding|iron ion binding|oxidoreductase activity, acting on paired donors, with incorporation or reduction of molecular oxygen
pycom05g24640	1209.07	2134.78	283.362	0.132736	-2.91337	1.76e-45	5.24e-44	Down	55.1945	57.046	44.6697	8.16644	7.16858	7.25362	gi|658030209|ref|XP_008350555.1|	PREDICTED: beta-amyrin 28-oxidase-like [Malus domestica]	CYP716A17	GO:0055114,GO:0020037,GO:0005506,GO:0016705	oxidation-reduction process|heme binding|iron ion binding|oxidoreductase activity, acting on paired donors, with incorporation or reduction of molecular oxygen
pycom05g24920	3.74787	1.0614	6.43435	6.06216	2.59983	0.0276558	0.0872482	Up	0.0598624	0	0.121404	0.44455	0.113713	0.220436	gi|694367542|ref|XP_009362177.1|	PREDICTED: probable WRKY transcription factor 14 [Pyrus x bretschneideri]	WRKY14	GO:0006355,GO:0003700,GO:0043565	regulation of transcription, DNA-templated|DNA-binding transcription factor activity|sequence-specific DNA binding
pycom05g24930	1.84437	0	3.68874	Inf	Inf	0.0242162	0.0779216	Up	0	0	0	0.474004	0.740855	0	gi|694367542|ref|XP_009362177.1|	PREDICTED: probable WRKY transcription factor 14 [Pyrus x bretschneideri]	WRKY14
pycom05g25010	2.45773	4.60886	0.306588	0.0665213	-3.91004	0.0202447	0.0671172	Down	0.194789	0.0341275	0.1633	0.0297682	0	0	gi|694367555|ref|XP_009362182.1|	PREDICTED: reticuline oxidase-like protein [Pyrus x bretschneideri]	At1g30700	GO:0055114,GO:0071949,GO:0050660,GO:0050660,GO:0016491	oxidation-reduction process|FAD binding|flavin adenine dinucleotide binding|flavin adenine dinucleotide binding|oxidoreductase activity
pycom05g25020	48.5789	95.023	2.13486	0.0224668	-5.47606	8.83e-27	1.77e-25	Down	2.48379	2.01733	2.81727	0.0306405	0	0.151682	gi|1079223098|ref|XP_009362286.2|	PREDICTED: flavin-dependent oxidoreductase FOX2-like [Pyrus x bretschneideri]	At1g30700	GO:0055114,GO:0071949,GO:0050660,GO:0050660,GO:0016491	oxidation-reduction process|FAD binding|flavin adenine dinucleotide binding|flavin adenine dinucleotide binding|oxidoreductase activity
pycom05g25050	2005.26	1312.56	2697.97	2.05551	1.03949	2.83e-52	9.33e-51	Up	35.6983	35.3433	29.4235	72.9405	74.2447	74.4749	gi|694367564|ref|XP_009362185.1|	PREDICTED: reticuline oxidase-like protein [Pyrus x bretschneideri]	At1g30700	GO:0055114,GO:0071949,GO:0050660,GO:0050660,GO:0016491	oxidation-reduction process|FAD binding|flavin adenine dinucleotide binding|flavin adenine dinucleotide binding|oxidoreductase activity
pycom05g25210	5541.45	8871.06	2211.84	0.249332	-2.00386	0	0	Down	191.343	195.035	195.718	53.1814	51.8432	50.661	gi|694367613|ref|XP_009362199.1|	PREDICTED: uncharacterized protein LOC103952353 [Pyrus x bretschneideri]
pycom05g25270	4.10137	8.20273	0	0	-	7.06e-05	0.000423358	Down	0.829067	0.434203	0.734696	0	0	0	gi|694367638|ref|XP_009362203.1|	PREDICTED: putative germin-like protein 2-1 [Pyrus x bretschneideri]	Os02g0491600	GO:0030145,GO:0045735	manganese ion binding|nutrient reservoir activity
pycom05g25280	5.14669	9.37737	0.916011	0.0976831	-3.35575	0.00112683	0.00530973	Down	0.640708	1.34602	0.65331	0.149539	0	0.294512	gi|694367959|ref|XP_009362295.1|	PREDICTED: putative wall-associated receptor kinase-like 16 [Pyrus x bretschneideri]	WAK2	GO:0030247	polysaccharide binding
pycom05g25750	12.2428	5.76306	18.7226	3.24873	1.69988	0.00262734	0.0114019	Up	0	1.8588	0	1.55944	0	0.762791						ko00564	Glycerophospholipid metabolism
pycom05g25780	12.6142	6.47564	18.7527	2.89589	1.53401	0.00546723	0.0217477	Up	0.130202	0.411726	0.395971	0.668614	0.860347	0.837325	gi|694367851|ref|XP_009362266.1|	PREDICTED: F-box protein SKIP19-like [Pyrus x bretschneideri]	SKIP19	GO:0005515	protein binding
pycom05g25860	125.44	243.813	7.06714	0.0289859	-5.10851	3.21e-95	1.71e-93	Down	5.60733	4.73993	5.45641	0.123434	0.176081	0.244907	gi|694367882|ref|XP_009362273.1|	PREDICTED: phospholipase A1-Igamma1, chloroplastic-like [Pyrus x bretschneideri]	At1g06800	GO:0006629	lipid metabolic process
pycom05g25880	83.611	142.602	24.6201	0.172649	-2.53409	8.93e-30	1.92e-28	Down	3.3787	3.42202	3.73649	0.528232	0.841849	0.599026	gi|657960480|ref|XP_008371821.1|	PREDICTED: phospholipase A1-Igamma1, chloroplastic-like [Malus domestica]	At1g06800	GO:0006629	lipid metabolic process
pycom05g25890	4730.76	7983.12	1478.4	0.185191	-2.43291	0	0	Down	191.356	196.443	193.423	38.6455	38.5497	36.7576	gi|694367885|ref|XP_009362274.1|	PREDICTED: phospholipase A1-Igamma1, chloroplastic-like [Pyrus x bretschneideri]	At1g06800	GO:0006629	lipid metabolic process
pycom05g25970	11.1071	19.4354	2.7789	0.142982	-2.8061	1.14e-05	7.68e-05	Down	1.31913	1.55656	1.658	0.30299	0.308618	0	gi|657960428|ref|XP_008371795.1|	PREDICTED: uncharacterized protein LOC103435177 [Malus domestica]
pycom05g26210	5103.99	885.596	9322.38	10.5267	3.39598	0	0	Up	18.7862	19.7022	18.7553	205.327	217.307	222.309	gi|667755647|gb|AIG92851.1|	9-cis-epoxycarotenoid dioxygenase [Malus prunifolia]	NCED2	GO:0055114,GO:0016702	oxidation-reduction process|oxidoreductase activity, acting on single donors with incorporation of molecular oxygen, incorporation of two atoms of oxygen	ko00906	Carotenoid biosynthesis
pycom05g26540	346.835	658.903	34.7662	0.0527638	-4.24431	9.64e-217	1.16e-214	Down	108.685	112.127	116.568	8.28983	5.56651	1.87888	gi|1139776760|gb|ONI10947.1|	hypothetical protein PRUPE_4G077900 [Prunus persica]
pycom05g26580	67.6525	110.087	25.2179	0.229073	-2.12612	1.39e-16	2.02e-15	Down	1.3656	0.993894	1.3285	0.744898	1.02262	0.133148	gi|657960047|ref|XP_008371588.1|	PREDICTED: tobamovirus multiplication protein 1-like isoform X3 [Malus domestica]
pycom05g26700	386.151	239.476	532.826	2.22497	1.15378	1.11e-30	2.44e-29	Up	15.5087	16.4869	13.6337	35.5552	35.8478	39.3305	gi|657960031|ref|XP_008371579.1|	PREDICTED: probable purine permease 10 [Malus domestica]	PUP21	GO:0016021,GO:0005215	integral component of membrane|transporter activity
pycom05g26710	651.869	932.054	371.685	0.398781	-1.32633	8.71e-62	3.22e-60	Down	20.4844	22.4805	21.231	10.0961	9.17543	8.28153	gi|657960019|ref|XP_008371572.1|	PREDICTED: probable WRKY transcription factor 71 [Malus domestica]	WRKY28	GO:0006355,GO:0003700,GO:0043565	regulation of transcription, DNA-templated|DNA-binding transcription factor activity|sequence-specific DNA binding
pycom05g26760	1652.3	1087.86	2216.73	2.0377	1.02694	3.2e-74	1.38e-72	Up	16.9561	17.9229	17.7547	33.8486	34.923	35.5744	gi|658056838|ref|XP_008364177.1|	PREDICTED: carboxyl-terminal-processing peptidase 1, chloroplastic-like [Malus domestica]	CTPA1	GO:0006508,GO:0005515,GO:0008236	proteolysis|protein binding|serine-type peptidase activity
pycom05g26870	6.02597	9.30204	2.74991	0.295624	-1.75816	0.0336778	0.102717	Down	0.157666	0.118649	0.182898	0.0630221	0	0.104043	gi|694310512|ref|XP_009353526.1|	PREDICTED: ABC transporter B family member 9-like [Pyrus x bretschneideri]	ABCB9	GO:0055085,GO:0016021,GO:0016021,GO:0005524,GO:0016887,GO:0042626	transmembrane transport|integral component of membrane|integral component of membrane|ATP binding|ATPase activity|ATPase activity, coupled to transmembrane movement of substances	ko02010	ABC transporters
pycom05g27060	29.2113	40.2656	18.157	0.45093	-1.14902	0.00174221	0.00789462	Down	1.0058	1.24472	0.741028	0.550748	0.686008	0.379956	gi|657959953|ref|XP_008371536.1|	PREDICTED: GDSL esterase/lipase At5g45670 [Malus domestica]	At5g45670	GO:0016788	hydrolase activity, acting on ester bonds
pycom05g27130	565.268	867.421	263.114	0.303329	-1.72105	8.04e-88	3.95e-86	Down	29.6064	26.0004	32.6617	8.25493	9.06832	8.98093	gi|657959925|ref|XP_008371521.1|	PREDICTED: MACPF domain-containing protein CAD1 [Malus domestica]	CAD1
pycom05g27220	209.946	286.034	133.857	0.467978	-1.09549	7.95e-17	1.17e-15	Down	2.24609	2.75104	2.11275	1.30114	1.08821	1.47651	gi|694310214|ref|XP_009351836.1|	PREDICTED: probable LRR receptor-like serine/threonine-protein kinase RFK1 [Pyrus x bretschneideri]	RKF1	GO:0006468,GO:0005524,GO:0004672	protein phosphorylation|ATP binding|protein kinase activity
pycom05g27300	476.315	687.724	264.907	0.385194	-1.37634	4.08e-51	1.32e-49	Down	21.9003	19.2317	20.5507	8.23156	7.81881	8.51879	gi|694310186|ref|XP_009351725.1|	PREDICTED: heat stress transcription factor A-4c-like [Pyrus x bretschneideri]	HSFA4C	GO:0006355,GO:0005634,GO:0003700,GO:0043565	regulation of transcription, DNA-templated|nucleus|DNA-binding transcription factor activity|sequence-specific DNA binding
pycom05g27330	1212.49	1651.64	773.331	0.46822	-1.09474	5.27e-69	2.14e-67	Down	52.2906	54.7667	53.1847	28.0126	28.4842	25.1844	gi|694310178|ref|XP_009351680.1|	PREDICTED: U-box domain-containing protein 17-like [Pyrus x bretschneideri]	PUB17	GO:0016567,GO:0005515,GO:0004842	protein ubiquitination|protein binding|ubiquitin-protein transferase activity
pycom05g27340	903.513	1250.17	556.853	0.445421	-1.16676	6.26e-34	1.49e-32	Down	94.9331	87.2672	82.5618	36.2512	39.4039	34.1369	gi|694310178|ref|XP_009351680.1|	PREDICTED: U-box domain-containing protein 17-like [Pyrus x bretschneideri]	PUB17
pycom05g27480	705.407	1078.54	332.276	0.30808	-1.69862	7.88e-103	4.56e-101	Down	64.282	56.3001	58.0387	20.9062	18.3837	19.7242	gi|694310496|ref|XP_009353410.1|	PREDICTED: uncharacterized protein LOC103944673 [Pyrus x bretschneideri]
pycom05g27710	486.217	660.549	311.884	0.47216	-1.08265	1.32e-33	3.1e-32	Down	10.796	10.2543	10.7686	5.63714	4.98993	5.04844	gi|694310094|ref|XP_009350511.1|	PREDICTED: protein MALE DISCOVERER 1-like isoform X1 [Pyrus x bretschneideri]	MDIS1	GO:0006468,GO:0005524,GO:0004672	protein phosphorylation|ATP binding|protein kinase activity
pycom05g27780	305.63	175.081	436.18	2.4913	1.3169	8.39e-32	1.89e-30	Up	3.0203	3.73835	2.73727	8.24746	9.86135	9.35683	gi|694310087|ref|XP_009350271.1|	PREDICTED: uncharacterized protein LOC103941775 [Pyrus x bretschneideri]
pycom05g28300	5.52668	8.58348	2.46989	0.28775	-1.79711	0.0377007	0.112861	Down	0.183601	0.115688	0.111571	0.0684049	0.0692307	0	gi|658021167|ref|XP_008345970.1|	PREDICTED: glutamate receptor 2.7-like [Malus domestica]	GLR2.7	GO:0016020,GO:0004970	membrane|ionotropic glutamate receptor activity
pycom05g28310	38.5493	61.728	15.3706	0.249005	-2.00576	2.15e-10	2.27e-09	Down	0.816804	0.816735	0.629403	0.199035	0.256456	0.268101	gi|694310006|ref|XP_009346968.1|	PREDICTED: glutamate receptor 2.7-like [Pyrus x bretschneideri]	GLR2.7	GO:0016020,GO:0004970	membrane|ionotropic glutamate receptor activity
pycom05g28700	111.787	41.313	182.26	4.41169	2.14133	3.6e-29	7.65e-28	Up	5.13786	2.98293	2.56656	17.6096	18.3084	12.6418	gi|694309933|ref|XP_009343779.1|	PREDICTED: uncharacterized protein LOC103935670 [Pyrus x bretschneideri]
pycom05g28740	1364.74	1850.28	879.2	0.475172	-1.07348	4.45e-72	1.87e-70	Down	28.0799	27.0436	29.4041	15.1475	14.5779	16.001	gi|694309914|ref|XP_009343152.1|	PREDICTED: MACPF domain-containing protein NSL1-like [Pyrus x bretschneideri]	NSL1
pycom05g28750	57.126	81.917	32.335	0.394729	-1.34107	6.56e-08	5.72e-07	Down	2.08494	1.97498	2.44005	0.867557	1.07643	0.739279
pycom05g28850	25.9428	39.2606	12.6249	0.321568	-1.63681	1.26e-05	8.39e-05	Down	1.84608	0.830079	2.0236	0.4348	0.881522	0.306919	gi|694310437|ref|XP_009353076.1|	PREDICTED: dof zinc finger protein DOF1.1-like [Pyrus x bretschneideri]	DOF5.3	GO:0006355,GO:0003677	regulation of transcription, DNA-templated|DNA binding
pycom05g28880	9489.75	4967.83	14011.7	2.82048	1.49594	0	0	Up	148.17	156.958	162.363	479.401	462.548	472.404	gi|657959671|ref|XP_008371386.1|	PREDICTED: ABA-inducible protein PHV A1-like [Malus domestica]
pycom05g28980	9.81447	18.7049	0.924061	0.0494021	-4.33928	3.4e-06	2.45e-05	Down	0.863286	0.964409	0.206158	0.0943034	0	0	gi|694309840|ref|XP_009340283.1|	PREDICTED: uncharacterized protein LOC103932388 [Pyrus x bretschneideri]
pycom05g29000	14.9295	8.33045	21.5286	2.58433	1.36979	0.00592789	0.0233568	Up	0.0727624	0.250181	0.0556848	0.407641	0.327607	0.285497	gi|694309837|ref|XP_009340181.1|	PREDICTED: L-type lectin-domain containing receptor kinase VII.1-like [Pyrus x bretschneideri]	LECRK71	GO:0006468,GO:0005524,GO:0005524,GO:0030246,GO:0004672	protein phosphorylation|ATP binding|ATP binding|carbohydrate binding|protein kinase activity
pycom05g29020	950.884	474.472	1427.3	3.00817	1.58889	8.78e-113	5.47e-111	Up	31.6487	27.6503	29.9121	108.889	100.517	98.6173	gi|694309830|ref|XP_009339927.1|	PREDICTED: uncharacterized protein LOC103932067 [Pyrus x bretschneideri]
pycom05g29070	1078.47	1471.48	685.468	0.465835	-1.10211	2.57e-64	9.86e-63	Down	63.0579	59.1044	53.4622	27.9788	28.6809	27.9393	gi|694309819|ref|XP_009339467.1|	PREDICTED: probable ubiquitin-conjugating enzyme E2 24 [Pyrus x bretschneideri]	UBC24			ko04120	Ubiquitin mediated proteolysis
pycom05g29080	2792.42	3789.96	1794.88	0.47359	-1.07829	2.03e-99	1.13e-97	Down	86.6379	86.8829	82.6356	44.3855	44.2186	40.6475	gi|694309819|ref|XP_009339467.1|	PREDICTED: probable ubiquitin-conjugating enzyme E2 24 [Pyrus x bretschneideri]	UBC24			ko04120	Ubiquitin mediated proteolysis
pycom05g29470	293.603	395.953	191.254	0.483022	-1.04984	8.24e-21	1.4e-19	Down	45.7866	52.7169	45.5939	22.9802	27.7809	25.9612	gi|694309720|ref|XP_009335097.1|	PREDICTED: dof zinc finger protein DOF1.4-like [Pyrus x bretschneideri]
pycom05g29530	29463.9	11453.9	47473.8	4.14478	2.0513	0	0	Up	223.267	231.827	226.956	991.697	1034.87	1004.67	gi|388254197|gb|ADF59058.2|	polyphenol oxidase IV [Pyrus x bretschneideri]	PPO	GO:0055114,GO:0046148,GO:0004097,GO:0016491	oxidation-reduction process|pigment biosynthetic process|catechol oxidase activity|oxidoreductase activity	ko00950,ko00350	Isoquinoline alkaloid biosynthesis|Tyrosine metabolism
pycom05g29560	2225.32	864.016	3586.63	4.15112	2.0535	4.03e-97	2.21e-95	Up	22.3089	21.0674	20.7276	90.3148	89.544	100.926	gi|1079205246|ref|XP_009334438.2|	PREDICTED: polyphenol oxidase, chloroplastic-like [Pyrus x bretschneideri]	PPO	GO:0055114,GO:0046148,GO:0004097,GO:0016491	oxidation-reduction process|pigment biosynthetic process|catechol oxidase activity|oxidoreductase activity	ko00950,ko00350	Isoquinoline alkaloid biosynthesis|Tyrosine metabolism
pycom05g29760	533.656	768.067	299.245	0.389608	-1.3599	6.29e-55	2.14e-53	Down	18.114	17.9254	18.6168	7.40595	6.97306	8.34331	gi|694309634|ref|XP_009377836.1|	PREDICTED: PAP-specific phosphatase HAL2-like [Pyrus x bretschneideri]	AHL	GO:0008441,GO:0046854,GO:0006790	5'-bisphosphate nucleotidase activity|phosphatidylinositol phosphorylation|sulfur compound metabolic process	ko00920	Sulfur metabolism
pycom05g29770	785.088	1355.75	214.424	0.158159	-2.66055	6.82e-112	4.21e-110	Down	14.8837	11.4167	14.9199	2.97445	1.98045	2.65871	gi|1139776106|gb|ONI10293.1|	hypothetical protein PRUPE_4G039200 [Prunus persica]
pycom05g29780	189.096	309.716	68.4755	0.221091	-2.17729	8.74e-15	1.18e-13	Down	0	0	0	0	0	0	gi|1358154310|gb|PRQ28788.1|	hypothetical protein RchiOBHm_Chr5g0006781 [Rosa chinensis]
pycom05g29790	6.37128	9.6713	3.07127	0.317565	-1.65488	0.0378326	0.113188	Down	0	0	0	0	0	0
pycom05g29940	1732.47	2947	517.933	0.175749	-2.50841	0	0	Down	145.327	139.996	155.023	24.8831	26.1666	21.2859	gi|694309576|ref|XP_009375595.1|	PREDICTED: F-box protein At1g61340-like [Pyrus x bretschneideri]	SKIP27	GO:0005515	protein binding
pycom05g30170	5.01214	9.7177	0.306588	0.0315494	-4.98624	7.81e-05	0.000464897	Down	0.0651997	0.27344	0.198598	0.0599628	0	0	gi|694309514|ref|XP_009373022.1|	PREDICTED: myb-related protein Myb4-like [Pyrus x bretschneideri]	MYB4	GO:0003677	DNA binding
pycom05g30270	1245.63	1767.58	723.689	0.409424	-1.28833	3.15e-95	1.68e-93	Down	22.3871	22.6558	21.0508	9.20673	9.62391	9.08353	gi|1039918200|ref|XP_008355977.2|	PREDICTED: G-type lectin S-receptor-like serine/threonine-protein kinase B120, partial [Malus domestica]	B120	GO:0006468,GO:0048544,GO:0005524,GO:0005524,GO:0004672,GO:0004674	protein phosphorylation|recognition of pollen|ATP binding|ATP binding|protein kinase activity|protein serine/threonine kinase activity
pycom05g30280	57.9267	101.422	14.4317	0.142294	-2.81305	1.53e-24	2.9e-23	Down	1.07907	0.989977	1.03226	0.126682	0.110219	0.143903	gi|694309471|ref|XP_009370990.1|	PREDICTED: G-type lectin S-receptor-like serine/threonine-protein kinase At1g61550 isoform X1 [Pyrus x bretschneideri]	At1g61500	GO:0006468,GO:0048544,GO:0005524,GO:0004672,GO:0004674	protein phosphorylation|recognition of pollen|ATP binding|protein kinase activity|protein serine/threonine kinase activity
pycom05g30290	38.9585	63.1552	14.7619	0.23374	-2.09702	6.16e-11	6.73e-10	Down	1.57875	1.63244	1.0837	0.472336	0.352898	0.196663	gi|1079205099|ref|XP_018506108.1|	PREDICTED: G-type lectin S-receptor-like serine/threonine-protein kinase At1g61500 [Pyrus x bretschneideri]	At1g61550	GO:0006468,GO:0048544,GO:0005524,GO:0004672	protein phosphorylation|recognition of pollen|ATP binding|protein kinase activity
pycom05g30300	19.4075	33.2615	5.55351	0.166965	-2.58238	3.15e-08	2.82e-07	Down	1.67569	1.42986	0.890036	0.370658	0.608351	0.146635	gi|1039878573|ref|XP_017187674.1|	PREDICTED: G-type lectin S-receptor-like serine/threonine-protein kinase At1g61550 [Malus domestica]	At1g61430	GO:0006468,GO:0005524,GO:0004672	protein phosphorylation|ATP binding|protein kinase activity
pycom05g30310	16.8251	27.8413	5.80883	0.208641	-2.26091	4.65e-05	0.000287655	Down	0.573679	0.213885	0.299646	0.119793	0.0173644	0.152731	gi|694309480|ref|XP_009371359.1|	PREDICTED: G-type lectin S-receptor-like serine/threonine-protein kinase At1g61500 isoform X1 [Pyrus x bretschneideri]	At1g61550	GO:0006468,GO:0048544,GO:0005524,GO:0004672,GO:0004674	protein phosphorylation|recognition of pollen|ATP binding|protein kinase activity|protein serine/threonine kinase activity
pycom05g30380	414.72	736.081	93.3579	0.126831	-2.97902	1e-163	8.76e-162	Down	8.2236	8.01275	8.91829	1.36971	1.17479	1.58655	gi|694309489|ref|XP_009371804.1|	PREDICTED: G-type lectin S-receptor-like serine/threonine-protein kinase At1g61480 isoform X1 [Pyrus x bretschneideri]	At1g61480	GO:0006468,GO:0048544,GO:0005524,GO:0005524,GO:0004672,GO:0004674	protein phosphorylation|recognition of pollen|ATP binding|ATP binding|protein kinase activity|protein serine/threonine kinase activity
pycom05g30390	344.255	471.004	217.506	0.461793	-1.11468	4.71e-12	5.52e-11	Down	6.38178	5.73437	4.87556	3.33665	3.24085	2.3912	gi|694309444|ref|XP_009369833.1|	PREDICTED: G-type lectin S-receptor-like serine/threonine-protein kinase At1g11410 isoform X1 [Pyrus x bretschneideri]	At1g11410	GO:0006468,GO:0048544,GO:0005524,GO:0005524,GO:0004672,GO:0004674	protein phosphorylation|recognition of pollen|ATP binding|ATP binding|protein kinase activity|protein serine/threonine kinase activity
pycom05g30550	7.50378	12.2472	2.76038	0.225389	-2.14951	0.00423974	0.0174416	Down	1.10352	1.01128	0.844079	0.128591	0.258989	0.252752	gi|1039839790|ref|XP_017191750.1|	PREDICTED: uncharacterized mitochondrial protein AtMg00810-like [Malus domestica]
pycom05g30650	829.163	1559.04	99.2894	0.0636863	-3.97287	1.08e-102	6.22e-101	Down	73.075	66.558	82.5507	4.53661	5.55277	4.26868	gi|694309414|ref|XP_009368652.1|	PREDICTED: (3S,6E)-nerolidol synthase 1-like [Pyrus x bretschneideri]		GO:0016829,GO:0000287,GO:0010333	lyase activity|magnesium ion binding|terpene synthase activity	ko00902	Monoterpenoid biosynthesis
pycom05g30770	20.7	27.9181	13.4819	0.482909	-1.05018	0.0407119	0.120277	Down	0.913107	0.86334	2.33802	1.19867	0.346315	1.01612	gi|657959318|ref|XP_008371207.1|	PREDICTED: oxygen-evolving enhancer protein 3-2, chloroplastic [Malus domestica]	PSBQ2	GO:0015979,GO:0019898,GO:0009523,GO:0009654,GO:0005509	photosynthesis|extrinsic component of membrane|photosystem II|photosystem II oxygen evolving complex|calcium ion binding	ko00195	Photosynthesis
pycom05g30810	74.4564	105.86	43.0524	0.406691	-1.29799	2.76e-09	2.68e-08	Down	2.74659	3.57218	3.7836	1.82392	1.4292	1.24611	gi|694309375|ref|XP_009366941.1|	PREDICTED: uncharacterized protein LOC103956612 isoform X1 [Pyrus x bretschneideri]	At1g61740	GO:0016021	integral component of membrane
pycom05g30840	10.0956	18.6535	1.53778	0.0824395	-3.60052	7.66e-07	5.97e-06	Down	0.469342	0.455678	0.475293	0.0308544	0.0628273	0.0616325	gi|1039878303|ref|XP_017187626.1|	PREDICTED: cysteine-rich receptor-like protein kinase 29 [Malus domestica]	CRK29	GO:0006468,GO:0005524,GO:0005524,GO:0004672	protein phosphorylation|ATP binding|ATP binding|protein kinase activity
pycom05g30860	2.51376	5.02752	0	0	-	0.00351081	0.0147757	Down	0.10792	0.150631	0.0726921	0	0	0	gi|1039878303|ref|XP_017187626.1|	PREDICTED: cysteine-rich receptor-like protein kinase 29 [Malus domestica]	CRK29	GO:0006468,GO:0005524,GO:0005524,GO:0004672	protein phosphorylation|ATP binding|ATP binding|protein kinase activity
pycom05g30880	46.1814	78.838	13.5249	0.171552	-2.54328	2.62e-17	3.96e-16	Down	2.56041	2.79586	4.64407	0.395032	1.0076	0.783495	gi|1079205585|ref|XP_009352870.2|	PREDICTED: cysteine-rich repeat secretory protein 38-like [Pyrus x bretschneideri]	CRK29
pycom05g30890	123.24	192.427	54.0537	0.280905	-1.83185	6.26e-19	1.01e-17	Down	1.60367	1.5448	1.59324	0.4372	0.36969	0.504396	gi|1079262354|ref|XP_018501482.1|	PREDICTED: cysteine-rich receptor-like protein kinase 29 [Pyrus x bretschneideri]	CRK29	GO:0006468,GO:0005524,GO:0005524,GO:0004672	protein phosphorylation|ATP binding|ATP binding|protein kinase activity
pycom05g30900	2.9737	5.32993	0.617473	0.11585	-3.10967	0.0231977	0.0752013	Down	0.197166	0	0	0	0	0	gi|1079205031|ref|XP_018504855.1|	PREDICTED: cysteine-rich receptor-like protein kinase 29 [Pyrus x bretschneideri]	CRRSP38
pycom05g30920	5.95604	10.6833	1.22877	0.115018	-3.12007	0.000680479	0.0033661	Down	0.189344	0	0.0960961	0.0874704	0.0889503	0.0869555	gi|694446537|ref|XP_009349604.1|	PREDICTED: cysteine-rich receptor-like protein kinase 15 [Pyrus x bretschneideri]	CRK10	GO:0006468,GO:0005524,GO:0004672	protein phosphorylation|ATP binding|protein kinase activity
pycom05g31310	15.3999	4.33838	26.4615	6.09939	2.60867	1.28e-06	9.7e-06	Up	0.17088	0.180526	0.337778	2.76449	2.29931	2.3958	gi|694436921|ref|XP_009345541.1|	PREDICTED: 15.4 kDa class V heat shock protein-like [Pyrus x bretschneideri]	HSP15.4			ko04141	Protein processing in endoplasmic reticulum
pycom05g31420	24.8435	16.4868	33.2002	2.01375	1.00988	0.013486	0.0474512	Up	0.402861	0.350132	0.288871	1.03503	0.670607	0.545706	gi|694436959|ref|XP_009345555.1|	PREDICTED: uncharacterized protein LOC103937337 [Pyrus x bretschneideri]	At5g41620
pycom05g31570	821.664	533.286	1110.04	2.08152	1.05764	4.12e-48	1.28e-46	Up	11.5096	11.3019	10.4749	24.7341	25.9115	25.2399	gi|694309196|ref|XP_009359336.1|	PREDICTED: 5'-adenylylsulfate reductase 3, chloroplastic-like [Pyrus x bretschneideri]	2022-04-03	GO:0045454,GO:0055114,GO:0019419,GO:0003824,GO:0016671	cell redox homeostasis|oxidation-reduction process|sulfate reduction|catalytic activity|oxidoreductase activity, acting on a sulfur group of donors, disulfide as acceptor	ko00920	Sulfur metabolism
pycom05g31650	1.61804	3.23608	0	0	-	0.0370099	0.111104	Down	0.217015	0.0571993	0	0	0	0	gi|694310376|ref|XP_009352703.1|	PREDICTED: probable F-box protein At4g22030 [Pyrus x bretschneideri]	At4g22030
pycom05g31680	12.4622	24.3088	0.615597	0.0253241	-5.30335	2.56e-11	2.87e-10	Down	0.800555	0.575664	0.469848	0	0.0397271	0	gi|1079205648|ref|XP_018502304.1|	PREDICTED: probable F-box protein At4g22030 [Pyrus x bretschneideri]	At4g22030
pycom05g31740	4867.51	7060.27	2674.74	0.378844	-1.40032	2.24e-206	2.56e-204	Down	133.992	130.775	129.252	55.1106	53.8649	47.5828	gi|694309181|ref|XP_009358665.1|	PREDICTED: probable WRKY transcription factor 31 [Pyrus x bretschneideri]	WRKY6	GO:0006355,GO:0003700,GO:0043565	regulation of transcription, DNA-templated|DNA-binding transcription factor activity|sequence-specific DNA binding
pycom05g32190	34.0581	14.0007	54.1154	3.86519	1.95054	9.41e-09	8.8e-08	Up	0.299083	0.125973	0.303178	1.21951	1.35176	1.04632	gi|1079204915|ref|XP_018502761.1|	PREDICTED: protein PHLOEM PROTEIN 2-LIKE A1-like [Pyrus x bretschneideri]	PP2A1
pycom05g32530	2.67669	5.35337	0	0	-	0.00229878	0.0101242	Down	0.07653	0.0805549	0.155163	0	0	0	gi|694310337|ref|XP_009352455.1|	PREDICTED: uncharacterized protein LOC103943816 [Pyrus x bretschneideri]
pycom05g32860	16.7545	25.5213	7.98768	0.312981	-1.67585	0.000417781	0.00216194	Down	0.631077	1.12676	1.08115	0.583158	0.183471	0.223797	gi|694308934|ref|XP_009362919.1|	PREDICTED: WEB family protein At1g12150-like [Pyrus x bretschneideri]	At1g12150
pycom05g32880	217.85	350.167	85.5331	0.244264	-2.03349	7.28e-51	2.36e-49	Down	6.6471	6.50064	7.40392	1.96064	2.45385	1.93808	gi|694308932|ref|XP_009361868.1|	PREDICTED: U-box domain-containing protein 35-like [Pyrus x bretschneideri]
pycom05g32890	29.4016	56.6486	2.15471	0.0380364	-4.71647	3.56e-23	6.52e-22	Down	0	0	0.298506	0	0	0
pycom05g32900	1397.84	2040.02	755.657	0.370417	-1.43278	2.13e-125	1.47e-123	Down	39.6197	36.844	36.8372	23.8264	23.0799	23.2649	gi|694308929|ref|XP_009360776.1|	PREDICTED: farnesyl pyrophosphate synthase 2-like [Pyrus x bretschneideri]	FPS2	GO:0045337,GO:0033384,GO:0008299,GO:0004161,GO:0004337	farnesyl diphosphate biosynthetic process|geranyl diphosphate biosynthetic process|isoprenoid biosynthetic process|dimethylallyltranstransferase activity|geranyltranstransferase activity	ko00900	Terpenoid backbone biosynthesis
pycom05g32910	20.2526	27.8907	12.6145	0.452283	-1.1447	0.00613417	0.0240683	Down	0.522622	0.443458	0.367149	0.205935	0.246881	0.203087	gi|694308926|ref|XP_009359067.1|	PREDICTED: C2 and GRAM domain-containing protein At1g03370-like [Pyrus x bretschneideri]	At1g03370
pycom05g32970	26.1284	12.5755	39.6813	3.15543	1.65784	1.35e-05	8.96e-05	Up	0.458103	0.518705	0.177357	1.42758	0.964207	0.771724	gi|694308912|ref|XP_009354031.1|	PREDICTED: glucan endo-1,3-beta-glucosidase 5-like [Pyrus x bretschneideri]	At4g31140	GO:0005975,GO:0004553	carbohydrate metabolic process|hydrolase activity, hydrolyzing O-glycosyl compounds
pycom06g00310	19.6256	29.729	9.52226	0.320302	-1.64249	0.000160227	0.000903091	Down	0.86017	0.619088	0.984243	0.500484	0.203313	0.49677	gi|1079235249|ref|XP_018506541.1|	PREDICTED: AT-hook motif nuclear-localized protein 25-like [Pyrus x bretschneideri]	AHL29	GO:0003680	AT DNA binding
pycom06g00810	577.449	367.315	787.583	2.14416	1.10041	2.88e-39	7.55e-38	Up	6.3513	7.09941	7.2867	15.2702	15.9113	15.1151	gi|694378955|ref|XP_009365693.1|	PREDICTED: glycosyltransferase family 92 protein At1g27200 [Pyrus x bretschneideri]	Os08g0121900
pycom06g00890	2027	3764.67	289.326	0.0768531	-3.70175	1.1e-209	1.28e-207	Down	234.493	243.174	215.697	19.3354	18.7346	16.3104	gi|757951755|gb|AJO53634.1|	ABA 8'-hydroxylase 4 [Pyrus pyrifolia]	CYP707A1	GO:0055114,GO:0020037,GO:0005506,GO:0016705	oxidation-reduction process|heme binding|iron ion binding|oxidoreductase activity, acting on paired donors, with incorporation or reduction of molecular oxygen	ko00906	Carotenoid biosynthesis
pycom06g00900	2265.15	4132.51	397.789	0.0962584	-3.37694	0	0	Down	125.994	125.6	121.588	10.9623	11.9909	11.2619	gi|757951755|gb|AJO53634.1|	ABA 8'-hydroxylase 4 [Pyrus pyrifolia]	CYP707A2	GO:0055114,GO:0020037,GO:0005506,GO:0016705	oxidation-reduction process|heme binding|iron ion binding|oxidoreductase activity, acting on paired donors, with incorporation or reduction of molecular oxygen	ko00906	Carotenoid biosynthesis
pycom06g01120	601.75	845.885	357.614	0.422769	-1.24206	1.28e-31	2.89e-30	Down	46.3063	41.1186	44.0187	22.1332	21.3306	21.7674	gi|694379033|ref|XP_009365731.1|	PREDICTED: transmembrane protein 45B [Pyrus x bretschneideri]	TMEM45B
pycom06g01590	86.7766	153.591	19.9627	0.129974	-2.94371	4.74e-38	1.21e-36	Down	3.69986	4.69306	4.54529	0.322736	0.530831	0.800668	gi|694392637|ref|XP_009371787.1|	PREDICTED: uncharacterized protein LOC103961009 [Pyrus x bretschneideri]	waaK
pycom06g01970	48.3392	80.3814	16.297	0.202746	-2.30225	1.37e-15	1.9e-14	Down	1.11386	1.31928	1.09825	0.255379	0.306872	0.283777	gi|694396454|ref|XP_009373507.1|	PREDICTED: disease resistance protein RPM1-like [Pyrus x bretschneideri]	RPM1	GO:0043531	ADP binding
pycom06g01980	1832.36	2449.74	1214.97	0.49596	-1.01171	9.52e-78	4.24e-76	Down	32.9938	33.338	34.5836	17.6296	16.4238	18.218	gi|1079236222|ref|XP_018506734.1|	PREDICTED: disease resistance protein RPM1-like isoform X1 [Pyrus x bretschneideri]	RPM1	GO:0043531	ADP binding
pycom06g02110	97.7495	159.185	36.3139	0.228124	-2.13211	1.34e-16	1.95e-15	Down	2.45234	2.18628	1.80249	0.630102	0.69105	0.445751	gi|694396408|ref|XP_009373484.1|	PREDICTED: homeobox-leucine zipper protein ROC3 isoform X2 [Pyrus x bretschneideri]	ROC3	GO:0006355,GO:0003677,GO:0008289,GO:0043565	regulation of transcription, DNA-templated|DNA binding|lipid binding|sequence-specific DNA binding
pycom06g02120	326.253	572.844	79.6625	0.139065	-2.84617	7.91e-124	5.36e-122	Down	7.33842	8.19498	6.77189	1.09269	1.16339	1.07404	gi|694396390|ref|XP_009373475.1|	PREDICTED: lysine-specific demethylase JMJ706-like isoform X2 [Pyrus x bretschneideri]	JMJ706
pycom06g02300	8.17173	15.4194	0.924061	0.0599284	-4.06062	2.26e-06	1.66e-05	Down	0.645672	0.541161	0.434698	0.0789603	0.040374	0	gi|694396332|ref|XP_009373450.1|	PREDICTED: uncharacterized protein LOC103962476 isoform X1 [Pyrus x bretschneideri]		GO:0003824	catalytic activity
pycom06g02570	5.48546	1.44812	9.52281	6.57599	2.71721	0.00420401	0.0173208	Up	0	0	0	0.487904	0.200309	0.676216	gi|1079236146|ref|XP_018506719.1|	PREDICTED: ent-kaurenoic acid oxidase 2-like [Pyrus x bretschneideri]	KAO2	GO:0055114,GO:0020037,GO:0005506,GO:0016705	oxidation-reduction process|heme binding|iron ion binding|oxidoreductase activity, acting on paired donors, with incorporation or reduction of molecular oxygen	ko00904	Diterpenoid biosynthesis
pycom06g02750	9.03166	12.8435	5.2198	0.406415	-1.29897	0.0442489	0.128958	Down	0.213601	0.0561883	0.0537361	0.0983668	0.101758	0.0485995	gi|657963889|ref|XP_008373564.1|	PREDICTED: acetylornithine deacetylase-like [Malus domestica]	At4g17830	GO:0016787	hydrolase activity	ko01230,ko00220,ko01210	Biosynthesis of amino acids|Arginine biosynthesis|2-Oxocarboxylic acid metabolism
pycom06g02850	11162.8	17286.4	5039.1	0.291506	-1.7784	0	0	Down	282.845	277.223	278.165	86.455	86.4425	87.6375	gi|1040975384|ref|NP_001315873.1|	transcription factor MYC2 [Malus domestica]	MYC2	GO:0046983	protein dimerization activity	ko04075	Plant hormone signal transduction
pycom06g02910	805.387	1468.01	142.765	0.0972509	-3.36214	0	0	Down	70.4722	68.6088	68.4102	7.6544	7.99639	5.85607	gi|657963918|ref|XP_008373578.1|	PREDICTED: uncharacterized protein LOC103436902 [Malus domestica]
pycom06g03060	1806.19	2775.67	836.704	0.301442	-1.73005	7.33e-209	8.44e-207	Down	42.4344	41.2542	43.4292	12.324	13.3652	13.2993	gi|657963942|ref|XP_008373591.1|	PREDICTED: inositol-tetrakisphosphate 1-kinase 1-like [Malus domestica]	ITPK5	GO:0032957,GO:0005524,GO:0047325,GO:0052726,GO:0052725,GO:0000287,GO:0046872	inositol trisphosphate metabolic process|ATP binding|inositol tetrakisphosphate 1-kinase activity|inositol-1,3,4-trisphosphate 5-kinase activity|inositol-1,3,4-trisphosphate 6-kinase activity|magnesium ion binding|metal ion binding	ko00562,ko04070	Inositol phosphate metabolism|Phosphatidylinositol signaling system
pycom06g03710	23.0063	12.5326	33.48	2.67143	1.41761	0.000416259	0.00215518	Up	0.0297055	0	0.0906652	0	0.027976	0.0273166	gi|1137644309|gb|APZ73641.1|	beta-amylase 3 [Malus domestica]	BAM3	GO:0000272,GO:0016161	polysaccharide catabolic process|beta-amylase activity	ko00500	Starch and sucrose metabolism
pycom06g03720	217.538	124.971	310.105	2.48141	1.31116	1.04e-11	1.19e-10	Up	3.77681	3.52954	3.31705	9.99331	10.9049	7.57657	gi|694392789|ref|XP_009371857.1|	PREDICTED: beta-amylase 3, chloroplastic [Pyrus x bretschneideri]	BAM3	GO:0000272,GO:0016161	polysaccharide catabolic process|beta-amylase activity	ko00500	Starch and sucrose metabolism
pycom06g03730	146.574	89.2484	203.899	2.28463	1.19196	8.85e-13	1.08e-11	Up	9.84802	6.60459	5.76083	19.7537	19.4225	20.3901	gi|694392789|ref|XP_009371857.1|	PREDICTED: beta-amylase 3, chloroplastic [Pyrus x bretschneideri]	BAM3	GO:0000272,GO:0016161	polysaccharide catabolic process|beta-amylase activity	ko00500	Starch and sucrose metabolism
pycom06g03780	1396.67	1994.81	798.518	0.400297	-1.32086	7.8e-108	4.65e-106	Down	48.4743	51.9023	51.8582	20.9914	21.741	19.1519	gi|694392785|ref|XP_009371856.1|	PREDICTED: probable receptor-like protein kinase At5g47070 [Pyrus x bretschneideri]	PBL19	GO:0006468,GO:0005524,GO:0005524,GO:0004672	protein phosphorylation|ATP binding|ATP binding|protein kinase activity
pycom06g04250	21.8117	34.4361	9.18723	0.26679	-1.90622	5.63e-06	3.94e-05	Down	1.03883	1.06152	0.896781	0.225973	0.144513	0.476843	gi|694433268|ref|XP_009343932.1|	PREDICTED: phospholipase A1-Ibeta2, chloroplastic-like [Pyrus x bretschneideri]	At4g16820	GO:0006629	lipid metabolic process
pycom06g04350	2021.18	3310.82	731.541	0.220955	-2.17818	0	0	Down	124.208	128.117	130.461	30.3881	29.6847	28.7321	gi|694313987|ref|XP_009369170.1|	PREDICTED: ethylene-responsive transcription factor 2-like [Pyrus x bretschneideri]	ERF1A	GO:0006355,GO:0003677,GO:0003700	regulation of transcription, DNA-templated|DNA binding|DNA-binding transcription factor activity
pycom06g04360	84.6202	161.249	7.9912	0.0495581	-4.33474	8.52e-08	7.38e-07	Down	9.54055	8.12227	4.44826	0.339573	0.462299	0.562143	gi|1079207554|ref|XP_018505970.1|	PREDICTED: ethylene-responsive transcription factor 5-like [Pyrus x bretschneideri]	ERF5	GO:0006355,GO:0003677,GO:0003700	regulation of transcription, DNA-templated|DNA binding|DNA-binding transcription factor activity
pycom06g04390	58.8458	97.7525	19.939	0.203975	-2.29354	1.52e-18	2.4e-17	Down	3.52111	3.31921	3.22544	0.789509	0.266445	0.909929	gi|694313962|ref|XP_009369061.1|	PREDICTED: carboxylesterase 1-like [Pyrus x bretschneideri]	CXE1	GO:0016787	hydrolase activity
pycom06g04410	49.2223	90.4619	7.9826	0.0882427	-3.50238	6.83e-28	1.41e-26	Down	5.73471	5.37116	4.33026	0.496854	0.361067	0.697566	gi|694313958|ref|XP_009369044.1|	PREDICTED: RING-H2 finger protein ATL22-like [Pyrus x bretschneideri]	ATL21A
pycom06g04750	20.5409	29.0538	12.0279	0.413986	-1.27235	0.00228907	0.0100859	Down	1.44514	1.01254	0.885365	0.270835	0.273224	0.534128	gi|657964289|ref|XP_008373770.1|	PREDICTED: probable aquaporin TIP-type [Malus domestica]	TIP2-3	GO:0055085,GO:0016020,GO:0015267	transmembrane transport|membrane|channel activity
pycom06g04880	17.0517	10.4447	23.6587	2.26512	1.17959	0.0106931	0.0388802	Up	1.56686	2.30634	2.82561	6.05111	4.76389	4.99467	gi|1220056488|ref|XP_021814370.1|	uncharacterized protein LOC110757126 [Prunus avium]
pycom06g04950	2.96788	0.70361	5.23215	7.43615	2.89456	0.0392979	0.116848	Up	0	0	0	0	0	0	gi|694440063|ref|XP_009346872.1|	PREDICTED: uncharacterized protein LOC103938578 [Pyrus x bretschneideri]
pycom06g05190	30.7865	42.5341	19.0389	0.447615	-1.15967	0.000581676	0.00292125	Down	1.10886	0.74505	0.798046	0.423962	0.405449	0.582067	gi|1079259104|ref|XP_018500825.1|	PREDICTED: uncharacterized protein LOC103938653 isoform X3 [Pyrus x bretschneideri]
pycom06g05560	1122.98	1758.1	487.866	0.277497	-1.84946	1.69e-118	1.1e-116	Down	137.165	129.82	129.481	47.3403	46.0751	46.8617	gi|694327386|ref|XP_009354563.1|	PREDICTED: lipid transfer-like protein VAS [Pyrus x bretschneideri]
pycom06g06100	10.1232	15.3326	4.91376	0.320478	-1.6417	0.00750966	0.0286911	Down	0.475352	0.200477	0.0941435	0.341248	0.178028	0.169257	gi|694441524|ref|XP_009347506.1|	PREDICTED: adenine phosphoribosyltransferase 3-like [Pyrus x bretschneideri]	APT4	GO:0009116	nucleoside metabolic process	ko00230	Purine metabolism
pycom06g06130	15.7315	9.6249	21.8382	2.26893	1.18201	0.015565	0.0536016	Up	0.687205	0.101392	1.26899	1.15024	1.3612	1.06275	gi|694426454|ref|XP_009340906.1|	PREDICTED: LOW QUALITY PROTEIN: probable lipid phosphate phosphatase beta [Pyrus x bretschneideri]	LPPB
pycom06g06450	283.981	424.412	143.55	0.338233	-1.56391	1.63e-31	3.66e-30	Down	9.45017	9.31313	8.93248	4.38935	2.97269	2.78418	gi|694423855|ref|XP_009339717.1|	PREDICTED: ACT domain-containing protein ACR8-like [Pyrus x bretschneideri]	ACR8
pycom06g06810	173.842	77.3969	270.287	3.49222	1.80414	5.32e-21	9.12e-20	Up	2.36873	2.09335	1.41039	8.04893	7.17689	6.19448	gi|658041853|ref|XP_008356542.1|	PREDICTED: leucoanthocyanidin dioxygenase [Malus domestica]	ANS	GO:0055114,GO:0016491	oxidation-reduction process|oxidoreductase activity	ko00941	Flavonoid biosynthesis
pycom06g07110	4771.03	8213.62	1328.43	0.161735	-2.6283	0	0	Down	262.965	261.689	261.444	45.9105	49.1176	43.1188	gi|292668891|gb|ADE41100.1|	AP2 domain class transcription factor [Malus domestica]	DREB1C	GO:0006355,GO:0003677,GO:0003700	regulation of transcription, DNA-templated|DNA binding|DNA-binding transcription factor activity
pycom06g07120	2076.41	4055.47	97.3532	0.0240054	-5.3805	0	0	Down	124.709	122.827	125.697	3.32662	3.1124	3.39077	gi|1079225324|ref|XP_018504637.1|	PREDICTED: dehydration-responsive element-binding protein 1A-like [Pyrus x bretschneideri]	DREB1D	GO:0006355,GO:0003677,GO:0003700	regulation of transcription, DNA-templated|DNA binding|DNA-binding transcription factor activity
pycom06g07330	93.1042	134.627	51.5817	0.383146	-1.38403	1.7e-12	2.05e-11	Down	2.26519	2.54644	3.18484	1.16573	0.867117	1.81161	gi|1220047757|ref|XP_021809836.1|	protein IQ-DOMAIN 14 [Prunus avium]	IQD31	GO:0005515	protein binding
pycom06g07470	4.98315	0.724059	9.24225	12.7645	3.67406	0.000962891	0.00460273	Up	0	1.43726	0	0	0	1.15211	gi|1139772543|gb|ONI07015.1|	hypothetical protein PRUPE_5G095200 [Prunus persica]
pycom06g07530	2379.03	869.472	3888.59	4.47236	2.16104	0	0	Up	28.4916	24.9997	23.136	118.353	115.436	111.278	gi|694354999|ref|XP_009358609.1|	PREDICTED: salutaridine reductase-like isoform X2 [Pyrus x bretschneideri]	SALR	GO:0016491	oxidoreductase activity	ko00902	Monoterpenoid biosynthesis
pycom06g07730	168.794	78.4368	259.151	3.30395	1.72419	8.41e-30	1.81e-28	Up	3.42136	4.10145	3.36132	12.8174	12.2016	14.5182	gi|658001741|ref|XP_008393340.1|	PREDICTED: protein LURP-one-related 11-like [Malus domestica]	At1g53890
pycom06g08270	1.95263	3.90525	0	0	-	0.0132327	0.0467026	Down	0	0.0492892	0.235915	0	0	0	gi|658038739|ref|XP_008354937.1|	PREDICTED: uncharacterized protein LOC103418607 [Malus domestica]
pycom06g08280	1531.73	2707.51	355.949	0.131468	-2.92722	0	0	Down	79.4265	83.0032	81.9839	12.4486	11.8573	11.5651	gi|1079238005|ref|XP_018507063.1|	PREDICTED: BTB/POZ domain-containing protein At5g41330 isoform X1 [Pyrus x bretschneideri]	At5g41330	GO:0051260,GO:0005515	protein homooligomerization|protein binding
pycom06g08540	424.572	811.256	37.888	0.0467029	-4.42035	4.9e-271	7.69e-269	Down	32.4083	32.4687	33.8339	1.84073	2.6565	1.43513	gi|694371866|ref|XP_009363400.1|	PREDICTED: mitogen-activated protein kinase homolog MMK2-like [Pyrus x bretschneideri]	MPK4	GO:0006468,GO:0005524,GO:0004672	protein phosphorylation|ATP binding|protein kinase activity	ko04011,ko04010,ko04540,ko04139	MAPK signaling pathway - yeast|MAPK signaling pathway|Gap junction|Regulation of mitophagy - yeast
pycom06g08610	4.94095	8.65929	1.2226	0.141189	-2.8243	0.00482661	0.0195261	Down	0	1.16545	0.813344	0	0	0	gi|1039886650|ref|XP_017188794.1|	PREDICTED: uncharacterized protein LOC103439249 [Malus domestica]	HIPP39
pycom06g08620	62.3674	95.2224	29.5123	0.309931	-1.68998	4.01e-12	4.72e-11	Down	11.7679	13.8373	9.54246	4.36235	5.56103	4.77679	gi|1079224410|ref|XP_018504468.1|	PREDICTED: thymidine kinase a-like [Pyrus x bretschneideri]	TK	GO:0005524,GO:0004797	ATP binding|thymidine kinase activity	ko00983,ko00240	Drug metabolism - other enzymes|Pyrimidine metabolism
pycom06g08630	32.2728	55.916	8.62962	0.154332	-2.69589	1.4e-13	1.77e-12	Down	1.42465	1.65441	2.10385	0.0663773	0.539717	0.131108	gi|694433124|ref|XP_009343873.1|	PREDICTED: 1-aminocyclopropane-1-carboxylate synthase-like [Pyrus x bretschneideri]	ACS1	GO:0009058,GO:0003824,GO:0030170	biosynthetic process|catalytic activity|pyridoxal phosphate binding	ko00270	Cysteine and methionine metabolism
pycom06g08670	72.0315	143.452	0.611299	0.00426136	-7.87447	9.71e-72	4.06e-70	Down	11.8283	11.8843	17.2596	0.248303	0	0	gi|694433116|ref|XP_009343870.1|	PREDICTED: probable WRKY transcription factor 29 isoform X2 [Pyrus x bretschneideri]	WRKY29
pycom06g08690	1671.33	2885.05	457.61	0.158614	-2.65641	1.78e-269	2.77e-267	Down	223.154	223.346	204.787	41.6214	43.6602	30.3478	gi|694433112|ref|XP_009343868.1|	PREDICTED: uncharacterized protein LOC103935788 isoform X1 [Pyrus x bretschneideri]	At1g64065
pycom06g08710	817.416	1494.35	140.478	0.0940059	-3.41111	1.66e-69	6.77e-68	Down	118.32	120.441	101.539	12.9888	8.3883	7.28888	gi|694433109|ref|XP_009343866.1|	PREDICTED: uncharacterized protein LOC103935787 isoform X2 [Pyrus x bretschneideri]	At1g64065
pycom06g08720	1046.26	1918.24	174.282	0.0908551	-3.46029	0	0	Down	77.4207	68.6983	65.4883	8.67842	6.90578	6.26724	gi|694433109|ref|XP_009343866.1|	PREDICTED: uncharacterized protein LOC103935787 isoform X2 [Pyrus x bretschneideri]	At1g64065
pycom06g08880	214.693	296.961	132.426	0.445936	-1.16509	3.15e-19	5.11e-18	Down	4.03094	3.94482	4.46998	1.9971	2.11295	2.16094	gi|694449272|ref|XP_009350322.1|	PREDICTED: respiratory burst oxidase homolog protein A [Pyrus x bretschneideri]	RBOHA	GO:0055114,GO:0016020,GO:0005509,GO:0016491,GO:0050664,GO:0004601	oxidation-reduction process|membrane|calcium ion binding|oxidoreductase activity|oxidoreductase activity, acting on NAD(P)H, oxygen as acceptor|peroxidase activity
pycom06g08900	5838.09	9740.2	1935.98	0.198762	-2.33089	2.62e-119	1.71e-117	Down	648.582	627.956	568.191	136.023	138.662	115.364	gi|658037041|ref|XP_008354082.1|	PREDICTED: uncharacterized protein LOC103417701 [Malus domestica]	At1g64065
pycom06g08970	15.6347	27.5763	3.69304	0.133921	-2.90055	9.98e-07	7.68e-06	Down	1.09942	0.537522	0.518952	0.203166	0.0687348	0.269707	gi|657954418|ref|XP_008367734.1|	PREDICTED: uncharacterized protein LOC103431360 [Malus domestica]	At1g64065
pycom06g09040	92.7169	167.369	18.0649	0.107935	-3.21177	1.69e-45	5.03e-44	Down	0.0334922	0.140643	0.0338117	0	0	0	gi|658016326|ref|XP_008343502.1|	PREDICTED: uncharacterized protein LOC103406279 [Malus domestica]	At1g64065
pycom06g09100	226.877	396.272	57.4812	0.145055	-2.78533	1.52e-18	2.41e-17	Down	17.7802	17.4099	13.1795	3.61968	2.19955	1.78224	gi|694412343|ref|XP_009334496.1|	PREDICTED: uncharacterized protein LOC103927312 [Pyrus x bretschneideri]	At1g64065
pycom06g09120	196.354	337.994	54.7134	0.161877	-2.62703	2.75e-69	1.12e-67	Down	12.4364	11.894	10.0698	1.64852	1.67578	2.16694	gi|694412358|ref|XP_009334503.1|	PREDICTED: uncharacterized protein LOC103927319 [Pyrus x bretschneideri]	At1g64065
pycom06g09130	804.787	1333.12	276.457	0.207376	-2.26968	2.64e-40	7.07e-39	Down	135.114	120.826	107.705	30.245	26.0346	24.2727	gi|694412346|ref|XP_009334497.1|	PREDICTED: uncharacterized protein LOC103927313 [Pyrus x bretschneideri]	At1g64065
pycom06g09140	359.268	664.481	54.055	0.0813492	-3.61973	7.82e-187	8.08e-185	Down	39.7677	36.6729	39.2192	3.63806	3.03229	3.01109	gi|657942545|ref|XP_008382630.1|	PREDICTED: late embryogenesis abundant protein At1g64065 [Malus domestica]	At1g64065
pycom06g09250	18.5363	24.8147	12.2579	0.493979	-1.01748	0.0215063	0.0705967	Down	0.74246	1.08133	0.752757	0.371836	0.322723	0.366004	gi|694412306|ref|XP_009334479.1|	PREDICTED: GDT1-like protein 1, chloroplastic isoform X1 [Pyrus x bretschneideri]	PAM71
pycom06g09270	21.7907	38.3678	5.21363	0.135885	-2.87954	2.17e-10	2.29e-09	Down	1.28641	1.19301	1.30538	0.280332	0.106277	0.138663	gi|694412299|ref|XP_009334476.1|	PREDICTED: putative disease resistance protein RGA3 [Pyrus x bretschneideri]	RGA3	GO:0043531,GO:0005515	ADP binding|protein binding
pycom06g09540	30.8987	49.7942	12.0032	0.241056	-2.05256	6.44e-09	6.09e-08	Down	1.3282	1.17977	0.717652	0.267547	0.295746	0.239705	gi|694322447|ref|XP_009352353.1|	PREDICTED: probable inactive receptor kinase At4g23740 [Pyrus x bretschneideri]	At4g23740	GO:0006468,GO:0005524,GO:0005524,GO:0005515,GO:0004672	protein phosphorylation|ATP binding|ATP binding|protein binding|protein kinase activity
pycom06g09580	52.8758	24.5972	81.1544	3.29933	1.72217	1.57e-10	1.68e-09	Up	0.873514	0.51019	1.27932	3.32302	2.87965	2.34931	gi|694322456|ref|XP_009352357.1|	PREDICTED: ethylene-responsive transcription factor CRF2 [Pyrus x bretschneideri]	CRF2	GO:0006355,GO:0003677,GO:0003700	regulation of transcription, DNA-templated|DNA binding|DNA-binding transcription factor activity
pycom06g09640	496.303	678.206	314.4	0.463576	-1.10912	1.03e-35	2.52e-34	Down	27.5031	27.8195	29.8758	13.8952	13.6795	14.8074	gi|694322470|ref|XP_009352362.1|	PREDICTED: protein HAIKU1-like [Pyrus x bretschneideri]	IKU1	GO:0009960,GO:0080113	endosperm development|regulation of seed growth
pycom06g09650	217.076	411.073	23.0791	0.0561436	-4.15474	2.42e-78	1.09e-76	Down	5.80091	6.20928	4.95373	0.267925	0.56435	0.493775	gi|1079211827|ref|XP_018502104.1|	PREDICTED: mitogen-activated protein kinase kinase kinase 7 [Pyrus x bretschneideri]	PHY1	GO:0006468,GO:0005524,GO:0004672	protein phosphorylation|ATP binding|protein kinase activity
pycom06g09670	128.714	226.12	31.3068	0.138452	-2.85254	3.48e-45	1.02e-43	Down	6.27357	5.40605	6.3093	1.21167	0.780205	1.19326	gi|694322484|ref|XP_009352368.1|	PREDICTED: suppressor protein SRP40-like [Pyrus x bretschneideri]
pycom06g09890	6099.6	11751.3	447.884	0.0381136	-4.71355	0	0	Down	339.166	322.504	316.304	13.9768	12.4383	12.2352	gi|694322553|ref|XP_009352393.1|	PREDICTED: probable WRKY transcription factor 53 [Pyrus x bretschneideri]	WRKY53	GO:0006355,GO:0003700,GO:0043565	regulation of transcription, DNA-templated|DNA-binding transcription factor activity|sequence-specific DNA binding
pycom06g10010	65.8156	39.7226	91.9087	2.31377	1.21024	2.25e-07	1.86e-06	Up	1.1892	2.70657	1.57037	4.49683	4.35898	3.79917	gi|24475523|dbj|BAC22691.1|	endo-1,4-beta-D-glucanase [Pyrus communis]	At1g64390	GO:0005975,GO:0003824,GO:0004553	carbohydrate metabolic process|catalytic activity|hydrolase activity, hydrolyzing O-glycosyl compounds
pycom06g10020	100.286	60.9395	139.632	2.29132	1.19618	5.97e-08	5.23e-07	Up	2.59037	3.97004	2.53788	6.71839	7.54672	6.20432	gi|657965330|ref|XP_008374318.1|	PREDICTED: endoglucanase 6-like [Malus domestica]	At1g64390	GO:0005975,GO:0003824,GO:0004553	carbohydrate metabolic process|catalytic activity|hydrolase activity, hydrolyzing O-glycosyl compounds
pycom06g10100	206.273	123.37	289.177	2.34399	1.22896	1.74e-07	1.46e-06	Up	4.41128	5.65198	2.32009	11.3417	10.1459	8.46565	gi|694354973|ref|XP_009358601.1|	PREDICTED: RING-H2 finger protein ATL20-like [Pyrus x bretschneideri]	ATL22	GO:0030247	polysaccharide binding
pycom06g10230	90.5292	58.1047	122.954	2.11607	1.08139	4.72e-08	4.18e-07	Up	1.49781	1.49404	1.14317	3.27882	3.1641	2.81308	gi|694355039|ref|XP_009358621.1|	PREDICTED: phosphatidylinositol 4-kinase gamma 2 [Pyrus x bretschneideri]	PI4KG2	GO:0005515	protein binding
pycom06g10250	224.415	138.403	310.427	2.24292	1.16538	1.2e-19	1.97e-18	Up	4.32714	3.99059	3.7229	7.03237	10.9115	10.774	gi|694355046|ref|XP_009358623.1|	PREDICTED: calcineurin B-like protein 7 [Pyrus x bretschneideri]	CBL7	GO:0005509	calcium ion binding	ko04010,ko04114,ko04020,ko04370,ko04022,ko04310	MAPK signaling pathway|Oocyte meiosis|Calcium signaling pathway|VEGF signaling pathway|cGMP-PKG signaling pathway|Wnt signaling pathway
pycom06g10500	461.861	262.056	661.667	2.52491	1.33623	3.93e-34	9.37e-33	Up	23.8507	18.2719	18.7014	47.4692	55.4344	50.9458	gi|694355115|ref|XP_009358644.1|	PREDICTED: bidirectional sugar transporter SWEET4-like [Pyrus x bretschneideri]	SWEET4	GO:0016021	integral component of membrane
pycom06g10520	36.8415	11.0845	62.5985	5.64739	2.49758	1.57e-07	1.32e-06	Up	0.52148	0.364346	0.351605	1.7552	0.648904	0.951414	gi|1162558502|ref|XP_020419839.1|	uncharacterized protein LOC109949217 [Prunus persica]
pycom06g10800	230.023	351.86	108.185	0.307468	-1.70149	1.6e-39	4.23e-38	Down	2.38933	2.38886	2.18025	1.08622	0.71605	0.797145	gi|1079219126|ref|XP_018503481.1|	PREDICTED: uncharacterized protein LOC103949296 isoform X2 [Pyrus x bretschneideri]	At5g66900	GO:0030001,GO:0005634,GO:0043531,GO:0003677,GO:0046872	metal ion transport|nucleus|ADP binding|DNA binding|metal ion binding
pycom06g11120	1198.17	2108.95	287.396	0.136274	-2.87542	1.35e-76	5.91e-75	Down	54.6793	47.6366	58.3223	7.1653	7.77867	7.39899	gi|657964966|ref|XP_008374121.1|	PREDICTED: transcription factor MYC3-like [Malus domestica]	BHLH14	GO:0046983	protein dimerization activity
pycom06g11230	11.7371	2.90473	20.5694	7.08136	2.82403	8.07e-06	5.55e-05	Up	0	0.119372	0	0.386752	0.216235	0.455476	gi|694360663|ref|XP_009360197.1|	PREDICTED: growth-regulating factor 8 [Pyrus x bretschneideri]	GRF8	GO:0032502,GO:0006351,GO:0005634	developmental process|transcription, DNA-templated|nucleus
pycom06g11320	1544.48	1003.31	2085.66	2.07878	1.05574	7.34e-75	3.18e-73	Up	15.8579	15.9971	13.6073	32.439	33.0377	30.6641	gi|694360698|ref|XP_009360207.1|	PREDICTED: granule-bound starch synthase 1, chloroplastic/amyloplastic-like [Pyrus x bretschneideri]	WAXY	GO:0004373	glycogen (starch) synthase activity
pycom06g11340	1219.97	1929.42	510.523	0.2646	-1.91812	1.81e-192	1.94e-190	Down	126.782	143.06	125.765	40.897	43.0408	37.9411	gi|1139773174|gb|ONI07646.1|	hypothetical protein PRUPE_5G133100 [Prunus persica]
pycom06g11350	1800.16	3106.32	493.996	0.159029	-2.65264	0	0	Down	55.0734	49.448	50.1481	12.1316	10.2524	5.59209	gi|1139773174|gb|ONI07646.1|	hypothetical protein PRUPE_5G133100 [Prunus persica]
pycom06g11380	1094.92	1683.14	506.693	0.30104	-1.73197	5.15e-149	4.11e-147	Down	31.7388	30.2605	34.9169	9.84345	9.51896	9.37914	gi|694360708|ref|XP_009360210.1|	PREDICTED: uncharacterized protein LOC103950711 [Pyrus x bretschneideri]	Stard7	GO:0008289	lipid binding
pycom06g11490	383.387	546.469	220.306	0.403145	-1.31063	5.15e-30	1.11e-28	Down	12.7756	14.6014	11.4298	5.72743	4.87595	6.13066	gi|694360761|ref|XP_009360227.1|	PREDICTED: uncharacterized protein LOC103950723 isoform X4 [Pyrus x bretschneideri]
pycom06g11630	9.45351	16.1405	2.76655	0.171405	-2.54452	0.000184087	0.00102747	Down	0.195718	0.205817	0.175933	0.0199936	0.061242	0.0596773	gi|658042404|ref|XP_008356816.1|	PREDICTED: probable methyltransferase PMT18 [Malus domestica]	At1g33170	GO:0008168	methyltransferase activity
pycom06g11830	29.4904	40.8684	18.1124	0.443189	-1.17401	0.000699956	0.00345105	Down	1.19375	1.40131	1.31907	0.637444	0.511331	0.765005	gi|694360901|ref|XP_009360263.1|	PREDICTED: probable receptor-like protein kinase At1g33260 [Pyrus x bretschneideri]	At1g33260	GO:0006468,GO:0005524,GO:0004672	protein phosphorylation|ATP binding|protein kinase activity
pycom06g11880	99.858	65.1078	134.608	2.06747	1.04786	2.96e-08	2.65e-07	Up	22.0037	21.3974	24.3762	43.8445	44.8049	50.0859	gi|694360930|ref|XP_009360267.1|	PREDICTED: respiratory burst oxidase homolog protein C-like [Pyrus x bretschneideri]	RBOHC	GO:0055114,GO:0016020,GO:0016491	oxidation-reduction process|membrane|oxidoreductase activity
pycom06g11890	609.039	402.526	815.551	2.02608	1.01869	1.54e-35	3.78e-34	Up	49.9888	51.3396	50.9685	98.5786	108.816	104.152	gi|694360930|ref|XP_009360267.1|	PREDICTED: respiratory burst oxidase homolog protein C-like [Pyrus x bretschneideri]	RBOHC	GO:0055114,GO:0016491	oxidation-reduction process|oxidoreductase activity
pycom06g12180	10.1472	4.30944	15.9851	3.70931	1.89115	0.00288843	0.012418	Up	0	0.294087	0	0.250905	0	0.246045	gi|1039933089|ref|XP_017186542.1|	PREDICTED: putative uncharacterized protein DDB_G0286901 [Malus domestica]	RE1	GO:0003676,GO:0008270	nucleic acid binding|zinc ion binding
pycom06g12240	12.6338	17.2812	7.98636	0.462142	-1.11359	0.0471515	0.136002	Down	0.26503	0.316795	0.461065	0.245106	0.212992	0.208175	gi|694422420|ref|XP_009339038.1|	PREDICTED: uncharacterized protein LOC103931317 [Pyrus x bretschneideri]
pycom06g12340	23.0187	32.2001	13.8373	0.429729	-1.2185	0.0018959	0.00851252	Down	0.468284	0.390322	0.335838	0.307674	0.16541	0.0895703	gi|694422438|ref|XP_009339047.1|	PREDICTED: ADP-ribosylation factor GTPase-activating protein AGD3-like [Pyrus x bretschneideri]	AGD1	GO:0005096,GO:0005515	GTPase activator activity|protein binding	ko04144	Endocytosis
pycom06g12500	136.07	184.814	87.3268	0.472512	-1.08158	1.73e-11	1.96e-10	Down	5.06746	4.77816	5.14584	2.27629	2.52231	2.23791	gi|694385934|ref|XP_009368779.1|	PREDICTED: uncharacterized protein LOC103958259 [Pyrus x bretschneideri]	PUB11	GO:0005515	protein binding
pycom06g12510	66.2631	30.4246	102.102	3.35589	1.7467	3.67e-13	4.55e-12	Up	1.15649	2.43208	3.91089	7.76887	6.78229	5.49184	gi|657965098|ref|XP_008374192.1|	PREDICTED: CASP-like protein 1F2 [Malus domestica]	POPTRDRAFT_823430
pycom06g12830	3.56159	6.81847	0.304712	0.0446892	-4.48393	0.00194026	0.00868822	Down	0.386993	0.679035	0.262871	0	0	0	gi|657965128|ref|XP_008374209.1|	PREDICTED: protein TAPETUM DETERMINANT 1 [Malus domestica]	TDL1
pycom06g12970	207.074	276.751	137.396	0.49646	-1.01025	1.58e-14	2.11e-13	Down	25.3868	24.4357	26.3558	10.9474	13.2859	12.7862	gi|694434057|ref|XP_009344281.1|	PREDICTED: probable WRKY transcription factor 75 [Pyrus x bretschneideri]	WRKY75	GO:0006355,GO:0003700,GO:0043565	regulation of transcription, DNA-templated|DNA-binding transcription factor activity|sequence-specific DNA binding
pycom06g13320	1.9439	3.8878	0	0	-	0.0278296	0.0876923	Down	0.962148	0	1.20627	0	0	0	gi|947105814|gb|KRH54197.1|	hypothetical protein GLYMA_06G171100 [Glycine max]
pycom06g13570	24.0538	14.0207	34.087	2.4312	1.28167	0.00096459	0.00460938	Up	0.926436	0.59927	0.359094	1.7611	0.935397	1.73747	gi|694439198|ref|XP_009346501.1|	PREDICTED: cytochrome P450 CYP749A22-like [Pyrus x bretschneideri]		GO:0055114,GO:0020037,GO:0005506,GO:0016705	oxidation-reduction process|heme binding|iron ion binding|oxidoreductase activity, acting on paired donors, with incorporation or reduction of molecular oxygen
pycom06g13700	2295.71	3163.55	1427.87	0.451351	-1.14768	1.3e-112	8.07e-111	Down	51.7311	51.31	53.1303	24.6088	24.652	23.8721	gi|694416914|ref|XP_009336557.1|	PREDICTED: cyclin-dependent kinase G-2-like [Pyrus x bretschneideri]	CDKG-2	GO:0006468,GO:0005524,GO:0004672	protein phosphorylation|ATP binding|protein kinase activity
pycom06g14450	759.408	1340.22	178.596	0.133259	-2.9077	2.43e-123	1.63e-121	Down	31.0504	31.1689	26.7413	3.95747	4.24334	4.33909	gi|694411072|ref|XP_009333909.1|	PREDICTED: leucine-rich repeat receptor-like serine/threonine/tyrosine-protein kinase SOBIR1 [Pyrus x bretschneideri]	SOBIR1	GO:0006468,GO:0005524,GO:0005515,GO:0004672	protein phosphorylation|ATP binding|protein binding|protein kinase activity
pycom06g14780	111.071	73.9877	148.155	2.00243	1.00175	2.34e-08	2.12e-07	Up	4.04424	2.68844	3.48273	7.2314	6.96374	7.57852	gi|657977237|ref|XP_008380524.1|	PREDICTED: elongation factor Tu, chloroplastic [Malus domestica]	TUFB1	GO:0005525	GTP binding
pycom06g14910	149.728	94.5863	204.869	2.16595	1.115	7.05e-13	8.62e-12	Up	1.858	1.86077	1.82593	4.37053	3.62817	4.42058	gi|657963491|ref|XP_008373358.1|	PREDICTED: ferric reduction oxidase 8, mitochondrial [Malus domestica]	FRO8	GO:0055114,GO:0016491	oxidation-reduction process|oxidoreductase activity
pycom06g15030	28.8594	47.5766	10.1422	0.213175	-2.22989	1.81e-09	1.78e-08	Down	0	0	0	0	0	0
pycom06g15510	13.9639	1.80291	26.1248	14.4903	3.85702	2.75e-09	2.67e-08	Up	0	0.111539	0.161462	1.3277	0.998985	1.07876	gi|658001135|ref|XP_008393030.1|	PREDICTED: uncharacterized protein LOC103455218 [Malus domestica]
pycom06g15700	9.25905	4.9981	13.52	2.70503	1.43565	0.0281476	0.088536	Up	0.564161	0.593986	0	0.908248	1.06622	1.16022	gi|657965586|ref|XP_008374455.1|	PREDICTED: RING-H2 finger protein ATL64-like [Malus domestica]	ATL47
pycom06g15780	145.481	212.258	78.7036	0.370793	-1.43132	1.61e-19	2.62e-18	Down	16.2847	16.943	17.8513	6.66377	7.0477	5.82564	gi|657965598|ref|XP_008374462.1|	PREDICTED: uncharacterized protein LOC103437744 [Malus domestica]
pycom06g15880	5.37388	8.28405	2.46372	0.297405	-1.7495	0.0480308	0.138047	Down	0.524708	0.643006	0.262579	0.318222	0.0829005	0	gi|657965621|ref|XP_008374470.1|	PREDICTED: uncharacterized protein LOC103437750 [Malus domestica]
pycom06g15980	3.02525	5.73962	0.310886	0.0541649	-4.2065	0.00627694	0.0245513	Down	0.0553729	0.116814	0.0282693	0	0.0260875	0	gi|657965627|ref|XP_008374473.1|	PREDICTED: calmodulin-binding protein 60 A [Malus domestica]	CBP60A	GO:0005516	calmodulin binding
pycom06g16000	201.276	285.722	116.829	0.408892	-1.29021	6.21e-20	1.03e-18	Down	6.33084	8.31235	7.71172	3.21216	3.14992	3.5681	gi|694451031|ref|XP_009350779.1|	PREDICTED: U-box domain-containing protein 38 [Pyrus x bretschneideri]	PUB38	GO:0016567,GO:0004842	protein ubiquitination|ubiquitin-protein transferase activity
pycom06g16130	60.3485	103.436	17.2608	0.166874	-2.58317	3.45e-19	5.58e-18	Down	3.80485	2.77999	2.46571	0.898764	0.847353	0.127383	gi|657965631|ref|XP_008374475.1|	PREDICTED: two-component response regulator ARR5-like [Malus domestica]	ARR6	GO:0000160	phosphorelay signal transduction system	ko04075	Plant hormone signal transduction
pycom06g16200	679.59	992.924	366.256	0.368866	-1.43883	1.18e-69	4.83e-68	Down	16.704	18.666	18.3873	6.16664	6.6083	7.02743	gi|657965661|ref|XP_008374493.1|	PREDICTED: microtubule-associated protein TORTIFOLIA1 [Malus domestica]	TOR1L3	GO:0005874,GO:0008017,GO:0005515	microtubule|microtubule binding|protein binding
pycom06g16350	382.55	691.073	74.0279	0.10712	-3.2227	5.13e-170	4.7e-168	Down	12.4076	11.0174	10.8646	1.38098	1.74376	1.94017	gi|694387322|ref|XP_009369421.1|	PREDICTED: coatomer subunit beta'-1-like [Pyrus x bretschneideri]	At1g79990	GO:0005515	protein binding
pycom06g16500	659.336	366.439	952.232	2.59861	1.37774	1.81e-65	7.04e-64	Up	9.88537	8.68685	9.00185	26.5972	21.7306	25.9038	gi|694387224|ref|XP_009369375.1|	PREDICTED: protein NUCLEAR FUSION DEFECTIVE 4-like [Pyrus x bretschneideri]	NFD4	GO:0055085,GO:0016021	transmembrane transport|integral component of membrane
pycom06g16890	4.62632	9.25265	0	0	-	1.93e-05	0.000125465	Down	0.483142	0	0.958966	0	0	0	gi|694387125|ref|XP_009369325.1|	PREDICTED: transcription factor PRE3 [Pyrus x bretschneideri]	PRE4	GO:0046983	protein dimerization activity
pycom06g16900	185.855	290.48	81.2301	0.279641	-1.83835	2.75e-37	6.94e-36	Down	7.30287	7.17131	6.63988	2.44984	2.52084	1.94615	gi|694387118|ref|XP_009369321.1|	PREDICTED: F-box/kelch-repeat protein At1g74510 isoform X1 [Pyrus x bretschneideri]	At1g74510	GO:0005515	protein binding
pycom06g17220	214.235	133.363	295.108	2.21282	1.14589	2.54e-18	3.97e-17	Up	3.5037	3.18679	3.10629	8.56903	7.40055	7.16055	gi|694387034|ref|XP_009369285.1|	PREDICTED: cyclic dof factor 3-like [Pyrus x bretschneideri]	CDF3	GO:0006355,GO:0003677	regulation of transcription, DNA-templated|DNA binding
pycom06g17250	27.873	18.5572	37.1889	2.00402	1.00289	0.00530525	0.0211849	Up	1.0261	0.830694	0.721765	1.39977	1.88032	2.03556	gi|985567275|ref|NP_001306741.1|	chlorophyll a-b binding protein P4, chloroplastic-like [Pyrus x bretschneideri]	lhcA-P4	GO:0009765,GO:0016020	photosynthesis, light harvesting|membrane	ko00196	Photosynthesis - antenna proteins
pycom06g17320	199.496	56.8027	342.189	6.02416	2.59076	1.76e-66	6.94e-65	Up	1.61066	2.08874	1.6793	11.1678	11.9055	10.1054	gi|694422635|ref|XP_009339146.1|	PREDICTED: NAC domain-containing protein 100-like [Pyrus x bretschneideri]	NAC100	GO:0006355,GO:0003677	regulation of transcription, DNA-templated|DNA binding
pycom06g17480	423.692	665.097	182.287	0.274076	-1.86735	6.53e-65	2.52e-63	Down	5.36532	4.67865	5.59529	3.70412	2.16019	2.88551	gi|694422615|ref|XP_009339136.1|	PREDICTED: LON peptidase N-terminal domain and RING finger protein 1 [Pyrus x bretschneideri]	LONRF2	GO:0005515	protein binding
pycom06g17490	9.69302	4.01252	15.3735	3.83139	1.93787	0.00273146	0.0118041	Up	0.0919432	0.478436	0.0931743	0.68025	0.947202	1.2668	gi|694422608|ref|XP_009339133.1|	PREDICTED: uncharacterized protein LOC103931378 [Pyrus x bretschneideri]
pycom06g17560	25.2632	45.2961	5.23027	0.115469	-3.11443	4.66e-13	5.76e-12	Down	0.608382	0.713052	0.449962	0.0902109	0.0782539	0.0509824	gi|694422594|ref|XP_009339126.1|	PREDICTED: probable LRR receptor-like serine/threonine-protein kinase At1g74360 [Pyrus x bretschneideri]	At1g74360	GO:0006468,GO:0005524,GO:0005524,GO:0005515,GO:0004672	protein phosphorylation|ATP binding|ATP binding|protein binding|protein kinase activity
pycom06g17650	487.103	819.288	154.917	0.189088	-2.40287	5.23e-136	3.89e-134	Down	30.2644	28.467	26.6256	5.67963	5.24019	4.76247	gi|694422565|ref|XP_009339111.1|	PREDICTED: SNAP25 homologous protein SNAP33-like [Pyrus x bretschneideri]	SNAP33
pycom06g17680	43.0778	77.555	8.60062	0.110897	-3.17271	8.17e-22	1.44e-20	Down	2.40457	2.61182	2.03541	0.253931	0.296763	0.434148	gi|658022740|ref|XP_008346779.1|	PREDICTED: LOW QUALITY PROTEIN: UDP-glucose 6-dehydrogenase 5-like [Malus domestica]	UGD4	GO:0055114,GO:0000271,GO:0051287,GO:0003979,GO:0016616	oxidation-reduction process|polysaccharide biosynthetic process|NAD binding|UDP-glucose 6-dehydrogenase activity|oxidoreductase activity, acting on the CH-OH group of donors, NAD or NADP as acceptor	ko00040,ko00520,ko00053,ko00500	Pentose and glucuronate interconversions|Amino sugar and nucleotide sugar metabolism|Ascorbate and aldarate metabolism|Starch and sucrose metabolism
pycom06g17760	41.093	24.0991	58.0869	2.41033	1.26923	1.72e-05	0.000112725	Up	0.622508	0.654154	0.540863	2.09494	1.38467	1.50054	gi|237687732|gb|ACR14869.1|	flavonoid 3' hydroxylase IIb [Malus domestica]	CYP75B1	GO:0055114,GO:0020037,GO:0005506,GO:0016705	oxidation-reduction process|heme binding|iron ion binding|oxidoreductase activity, acting on paired donors, with incorporation or reduction of molecular oxygen	ko00944,ko00941	Flavone and flavonol biosynthesis|Flavonoid biosynthesis
pycom06g17780	47.6635	19.6824	75.6446	3.84325	1.94233	1.36e-11	1.54e-10	Up	2.32527	2.17403	1.83284	9.58993	10.1233	8.24892	gi|694439489|ref|XP_009346628.1|	PREDICTED: uncharacterized protein LOC103938347 [Pyrus x bretschneideri]
pycom06g17820	18.4589	26.466	10.4517	0.394911	-1.3404	0.00242048	0.0105963	Down	0.322861	0.418624	0.403767	0.0922382	0.257581	0.227138	gi|657965893|ref|XP_008374618.1|	PREDICTED: uncharacterized protein LOC103437880 isoform X2 [Malus domestica]
pycom06g18260	98.6852	53.2253	144.145	2.7082	1.43734	1.1e-13	1.4e-12	Up	0.585009	1.60698	0.813323	3.51349	1.86513	3.14601	gi|694319255|ref|XP_009346321.1|	PREDICTED: MADS-box protein CMB1-like isoform X2 [Pyrus x bretschneideri]	EJ2	GO:0006355,GO:0005634,GO:0003677,GO:0003700,GO:0046983	regulation of transcription, DNA-templated|nucleus|DNA binding|DNA-binding transcription factor activity|protein dimerization activity
pycom06g18510	44.4692	64.6377	24.3006	0.375951	-1.41139	0.000700958	0.00345542	Down	2.94493	2.41889	6.47049	2.05284	2.79541	1.45544	gi|1039919104|ref|XP_017183593.1|	PREDICTED: uncharacterized protein LOC103420363 [Malus domestica]
pycom06g18620	3.86814	6.81596	0.920309	0.135023	-2.88873	0.0123882	0.0441487	Down	0.225306	0.237224	0.531945	0	0.0718764	0.1374	gi|657966025|ref|XP_008374690.1|	PREDICTED: tetraspanin-11 [Malus domestica]	TET11	GO:0016021	integral component of membrane
pycom06g18640	46.902	29.0024	64.8015	2.23435	1.15985	2.62e-05	0.000167206	Up	1.45157	0.809724	1.98224	3.70049	3.37298	3.84945	gi|657966019|ref|XP_008374687.1|	PREDICTED: ethylene-responsive transcription factor ERF098-like [Malus domestica]	RAP2-11	GO:0006355,GO:0003677,GO:0003700,GO:0003700	regulation of transcription, DNA-templated|DNA binding|DNA-binding transcription factor activity|DNA-binding transcription factor activity
pycom06g18670	249.244	354.903	143.586	0.404579	-1.30551	1.04e-26	2.07e-25	Down	3.43092	3.41963	3.46144	1.43298	1.45109	1.49004	gi|694319326|ref|XP_009346603.1|	PREDICTED: putative phospholipid-transporting ATPase 9 [Pyrus x bretschneideri]	ALA9	GO:0015914,GO:0016021,GO:0005524,GO:0000287,GO:0000166,GO:0004012	phospholipid transport|integral component of membrane|ATP binding|magnesium ion binding|nucleotide binding|phospholipid-translocating ATPase activity
pycom06g18750	43.2067	58.1056	28.3077	0.487177	-1.03748	0.00025208	0.00136605	Down	3.70188	3.6607	4.79167	1.98259	2.26653	1.18147	gi|694319347|ref|XP_009346683.1|	PREDICTED: uncharacterized protein LOC103938404 [Pyrus x bretschneideri]
pycom06g18800	463.244	724.882	201.606	0.278123	-1.84621	5.36e-84	2.56e-82	Down	31.3605	28.575	29.5533	8.23319	9.09004	6.32326	gi|1079210243|ref|XP_018500738.1|	PREDICTED: uncharacterized protein LOC108866504 [Pyrus x bretschneideri]
pycom06g18840	309.03	509.88	108.18	0.212168	-2.23672	2.8e-81	1.3e-79	Down	11.5957	12.0709	13.5393	3.16901	2.87372	2.61107	gi|694319368|ref|XP_009346767.1|	PREDICTED: transcription factor TCP12 [Pyrus x bretschneideri]	TCP18	GO:0003700	DNA-binding transcription factor activity
pycom06g18940	3155.54	4798.39	1512.68	0.315248	-1.66544	2.28e-266	3.46e-264	Down	197.608	192.961	209.507	67.6865	68.5207	66.217	gi|694319391|ref|XP_009346870.1|	PREDICTED: uncharacterized protein LOC103938574 [Pyrus x bretschneideri]
pycom06g18960	691.725	439.928	943.522	2.14472	1.10079	3.04e-45	8.99e-44	Up	13.0396	11.9695	13.7444	29.583	28.2429	29.5377	gi|694319396|ref|XP_009346889.1|	PREDICTED: cytochrome P450 94A2-like [Pyrus x bretschneideri]	CYP94A2	GO:0055114,GO:0020037,GO:0005506,GO:0016705	oxidation-reduction process|heme binding|iron ion binding|oxidoreductase activity, acting on paired donors, with incorporation or reduction of molecular oxygen
pycom06g19020	22.6263	30.476	14.7767	0.484863	-1.04435	0.00812332	0.0307532	Down	1.36937	1.28268	1.33762	1.02514	0.849856	0.434369	gi|694319679|ref|XP_009348085.1|	PREDICTED: uncharacterized protein LOC103939697 [Pyrus x bretschneideri]	MIMI_L728
pycom06g19030	145.022	260.77	29.2742	0.112261	-3.15508	5.77e-68	2.31e-66	Down	11.2392	7.40996	8.64001	1.24014	2.20643	1.3966	gi|694319406|ref|XP_009346942.1|	PREDICTED: cell number regulator 2-like [Pyrus x bretschneideri]	PCR12
pycom06g19060	30.9901	55.2269	6.75329	0.122283	-3.03171	3.21e-15	4.41e-14	Down	1.26413	1.435	1.27218	0.199675	0.080942	0.200898	gi|694319682|ref|XP_009348105.1|	PREDICTED: proline-rich protein HaeIII subfamily 1-like [Pyrus x bretschneideri]	PCR6
pycom06g19070	29.1732	57.418	0.928359	0.0161684	-5.95068	4.66e-21	7.99e-20	Down	2.25977	2.41446	1.16368	0	0.0540887	0	gi|1079210268|ref|XP_009346952.2|	PREDICTED: uncharacterized protein LOC103938649 [Pyrus x bretschneideri]	PCR7
pycom06g19200	224.462	344.094	104.831	0.304658	-1.71474	3.59e-39	9.36e-38	Down	14.3538	11.5406	12.1792	5.17047	4.76077	3.86591	gi|694319428|ref|XP_009347044.1|	PREDICTED: uncharacterized protein LOC103938731 [Pyrus x bretschneideri]
pycom06g19400	8.64159	17.2832	0	0	-	1.3e-09	1.3e-08	Down	1.05246	1.74779	0.709066	0	0	0	gi|1079210444|ref|XP_018501164.1|	PREDICTED: uncharacterized protein LOC103938970 [Pyrus x bretschneideri]
pycom06g19490	31.7528	55.8252	7.68031	0.137578	-2.86168	1.74e-14	2.32e-13	Down	2.45111	1.68014	1.6612	0.173131	0.264794	0.42644	gi|694319518|ref|XP_009347382.1|	PREDICTED: calmodulin-binding protein 60 F-like [Pyrus x bretschneideri]	SARD1	GO:0005516	calmodulin binding
pycom06g19520	6.62448	11.7093	1.53966	0.13149	-2.92697	0.0137333	0.0482193	Down	0.0975916	0.0340602	0.0657312	0	0.0609882	0	gi|1079210451|ref|XP_009348225.2|	PREDICTED: calmodulin-binding protein 60 F-like [Pyrus x bretschneideri]	SARD1	GO:0005516	calmodulin binding
pycom06g19530	1.97583	3.95165	0	0	-	0.0129965	0.045999	Down	0.0870581	0.121681	0.117247	0	0	0	gi|1039919146|ref|XP_008356694.2|	PREDICTED: LEAF RUST 10 DISEASE-RESISTANCE LOCUS RECEPTOR-LIKE PROTEIN KINASE-like 2.1 [Malus domestica]	LRK10L-2.7
pycom06g19550	5.09461	8.65331	1.53591	0.177493	-2.49416	0.00908491	0.0338083	Down	0	0.651392	0	0	0	0	gi|1079210407|ref|XP_018501071.1|	PREDICTED: LEAF RUST 10 DISEASE-RESISTANCE LOCUS RECEPTOR-LIKE PROTEIN KINASE-like 2.1 [Pyrus x bretschneideri]	LRK10L-2.8	GO:0006468,GO:0005524,GO:0004672	protein phosphorylation|ATP binding|protein kinase activity
pycom06g19560	498.982	886.711	111.253	0.125467	-2.99463	1.08e-193	1.16e-191	Down	17.9332	19.8694	17.8702	2.81257	2.42374	2.76194	gi|694319532|ref|XP_009347440.1|	PREDICTED: LEAF RUST 10 DISEASE-RESISTANCE LOCUS RECEPTOR-LIKE PROTEIN KINASE-like 1.2 isoform X2 [Pyrus x bretschneideri]	LRK10L-1.2	GO:0006468,GO:0005524,GO:0005524,GO:0030247,GO:0004672	protein phosphorylation|ATP binding|ATP binding|polysaccharide binding|protein kinase activity
pycom06g19570	8.59069	16.5596	0.621771	0.0375475	-4.73514	1.75e-07	1.47e-06	Down	1.29806	2.16815	1.6406	0	0.206865	0	gi|1039882104|ref|XP_017188199.1|	PREDICTED: LEAF RUST 10 DISEASE-RESISTANCE LOCUS RECEPTOR-LIKE PROTEIN KINASE-like 2.1 [Malus domestica]	LRK10L-2.1
pycom06g19580	277.626	446.99	108.263	0.242204	-2.04571	8.71e-64	3.31e-62	Down	31.0283	32.8028	31.984	9.36588	8.92481	6.26426	gi|1079210332|ref|XP_018500908.1|	PREDICTED: LEAF RUST 10 DISEASE-RESISTANCE LOCUS RECEPTOR-LIKE PROTEIN KINASE-like 1.2 isoform X1 [Pyrus x bretschneideri]	LRK10L-1.2	GO:0030247	polysaccharide binding
pycom06g19720	33.6686	20.8805	46.4566	2.22488	1.15373	0.00038549	0.00201082	Up	1.9802	5.20762	3.90012	11.5473	11.6286	7.03225	gi|1139774763|gb|ONI09235.1|	hypothetical protein PRUPE_5G225600 [Prunus persica]
pycom06g19750	77.4457	49.3674	105.524	2.13752	1.09594	2.31e-06	1.69e-05	Up	1.61398	2.54313	1.4284	5.8272	5.79645	4.71797	gi|694319566|ref|XP_009347582.1|	PREDICTED: uncharacterized protein LOC103939244 isoform X2 [Pyrus x bretschneideri]
pycom06g20590	2739.47	4850.07	628.866	0.129661	-2.94718	0	0	Down	132.112	119.731	125.41	9.34943	7.88826	8.8826	gi|694330621|ref|XP_009356007.1|	PREDICTED: nudix hydrolase 18, mitochondrial-like [Pyrus x bretschneideri]	NUDT4	GO:0016787	hydrolase activity
pycom06g20780	23.9899	45.8141	2.16573	0.0472721	-4.40287	4.2e-18	6.48e-17	Down	1.02642	1.08223	0.832872	0	0.155101	0.0374796	gi|694330604|ref|XP_009356001.1|	PREDICTED: U-box domain-containing protein 21-like [Pyrus x bretschneideri]	PUB21	GO:0016567,GO:0004842	protein ubiquitination|ubiquitin-protein transferase activity
pycom06g21330	273.13	180.205	366.055	2.03133	1.02242	1.88e-18	2.96e-17	Up	6.96193	6.06957	6.50193	12.6305	13.5429	14.5093	gi|694330486|ref|XP_009355945.1|	PREDICTED: uncharacterized protein At4g15970-like isoform X1 [Pyrus x bretschneideri]	At4g15970
pycom06g21560	2905.32	1706.85	4103.79	2.40431	1.26562	2.01e-151	1.65e-149	Up	39.1633	35.4923	36.6836	86.7751	87.2474	92.1687	gi|694330434|ref|XP_009355921.1|	PREDICTED: uncharacterized protein LOC103946847 [Pyrus x bretschneideri]
pycom07g00280	551.985	770.421	333.549	0.432944	-1.20775	1.73e-26	3.45e-25	Down	18.4915	20.0618	23.7719	10.2662	9.49035	10.0724	gi|694327646|ref|XP_009354680.1|	PREDICTED: uncharacterized protein LOC103945822 [Pyrus x bretschneideri]	cysG	GO:0009236,GO:0055114,GO:0019354,GO:0019354,GO:0051287,GO:0008168,GO:0008168,GO:0043115,GO:0051266,GO:0004851	cobalamin biosynthetic process|oxidation-reduction process|siroheme biosynthetic process|siroheme biosynthetic process|NAD binding|methyltransferase activity|methyltransferase activity|precorrin-2 dehydrogenase activity|sirohydrochlorin ferrochelatase activity|uroporphyrin-III C-methyltransferase activity
pycom07g00370	5.52688	10.7472	0.306588	0.0285273	-5.13151	2.35e-05	0.000150579	Down	0	0	0.590149	0	0	0	gi|1039870042|ref|XP_017181972.1|	PREDICTED: uncharacterized protein LOC108170940 [Malus domestica]
pycom07g00470	215.369	358.198	72.5404	0.202515	-2.3039	1.27e-61	4.7e-60	Down	8.24064	7.70207	9.66078	1.57922	1.73571	2.48054	gi|694327678|ref|XP_009354695.1|	PREDICTED: uncharacterized protein LOC103945836 [Pyrus x bretschneideri]
pycom07g00490	24.6691	37.9198	11.4184	0.301121	-1.73158	7.68e-06	5.29e-05	Down	1.03158	0.787005	0.935693	0.293241	0.432705	0.105856	gi|1079214567|ref|XP_009354699.2|	PREDICTED: cytochrome P450 705A5-like [Pyrus x bretschneideri]	CYP705A20	GO:0055114,GO:0020037,GO:0005506,GO:0016705	oxidation-reduction process|heme binding|iron ion binding|oxidoreductase activity, acting on paired donors, with incorporation or reduction of molecular oxygen
pycom07g00580	4976.22	6867.44	3085.01	0.449223	-1.1545	5e-163	4.37e-161	Down	467.158	466.75	472.639	233.754	226.562	224.127	gi|694327715|ref|XP_009354712.1|	PREDICTED: zinc finger A20 and AN1 domain-containing stress-associated protein 5-like [Pyrus x bretschneideri]	SAP5	GO:0003677,GO:0008270	DNA binding|zinc ion binding
pycom07g00600	2.81078	5.00408	0.617473	0.123394	-3.01866	0.0324659	0.0997111	Down	0.223689	0.156905	0.113616	0.0346922	0.0351756	0	gi|694327718|ref|XP_009354713.1|	PREDICTED: UDP-glucose flavonoid 3-O-glucosyltransferase 7-like [Pyrus x bretschneideri]	GT7	GO:0016758	transferase activity, transferring hexosyl groups
pycom07g00610	83.011	123.229	42.7926	0.34726	-1.52591	1.6e-12	1.93e-11	Down	2.90705	3.31668	3.26975	1.39814	1.35658	0.967118	gi|694327720|ref|XP_009354714.1|	PREDICTED: UDP-glucose flavonoid 3-O-glucosyltransferase 7-like [Pyrus x bretschneideri]	GT7	GO:0016758	transferase activity, transferring hexosyl groups
pycom07g00840	24.8195	36.7137	12.9254	0.352058	-1.50611	0.00100812	0.0048021	Down	0.675328	0.342257	0.744137	0.249476	0.355885	0.125117	gi|694327774|ref|XP_009354737.1|	PREDICTED: uncharacterized protein LOC103945874 [Pyrus x bretschneideri]
pycom07g00870	4.6886	7.52854	1.84867	0.245555	-2.02588	0.0484891	0.139097	Down	0.155436	0.16381	0.58038	0.0484042	0.0491836	0.0476134	gi|694327786|ref|XP_009354743.1|	PREDICTED: uncharacterized protein LOC103945878 [Pyrus x bretschneideri]
pycom07g00910	8.48081	2.50652	14.4551	5.76699	2.52782	0.000598884	0.00299762	Up	0	0.1842	0.263762	0.563745	1.49333	0.549743	gi|657967146|ref|XP_008375264.1|	PREDICTED: uncharacterized protein LOC103438504 [Malus domestica]
pycom07g01310	78.1568	107.45	48.8634	0.454755	-1.13684	8.65e-08	7.49e-07	Down	1.03895	2.00287	1.57753	0.31871	0.491156	0.4771	gi|1079214699|ref|XP_018502647.1|	PREDICTED: uncharacterized protein LOC108867147 isoform X3 [Pyrus x bretschneideri]
pycom07g01390	16.29	25.8292	6.75086	0.261365	-1.93586	7.45e-05	0.000444462	Down	0.698211	0.735541	0.57462	0.278352	0.125107	0.181482	gi|657966997|ref|XP_008375197.1|	PREDICTED: rust resistance kinase Lr10-like [Malus domestica]	LRK10	GO:0006468,GO:0005524,GO:0005524,GO:0004672	protein phosphorylation|ATP binding|ATP binding|protein kinase activity
pycom07g01410	1321.38	2085.84	556.928	0.267004	-1.90507	1e-201	1.1e-199	Down	197.103	159.648	193.848	75.3806	56.855	51.353	gi|1139787079|gb|ONI20506.1|	hypothetical protein PRUPE_2G019800, partial [Prunus persica]
pycom07g01710	191.167	377.095	5.23942	0.0138942	-6.16938	4.48e-167	4.02e-165	Down	18.8404	19.3079	17.7427	0.108478	0.388948	0.266408	gi|694384495|ref|XP_009368139.1|	PREDICTED: protein BPS1, chloroplastic-like [Pyrus x bretschneideri]	BPS1
pycom07g01720	496.052	987.168	4.93603	0.00500019	-7.6438	0	0	Down	38.902	36.7189	34.7134	0.257965	0.264034	0	gi|694384497|ref|XP_009368140.1|	PREDICTED: protein BPS1, chloroplastic-like [Pyrus x bretschneideri]	BPS1
pycom07g01940	179.254	66.9242	291.583	4.35692	2.12331	3.15e-44	9.1e-43	Up	6.85803	4.57581	4.91123	19.7179	21.4577	26.4988	gi|345846657|gb|AEO19900.1|	pheophytinase, partial [Pyrus x bretschneideri]	PPH
pycom07g02000	2433.37	3361.52	1505.21	0.447777	-1.15915	1.83e-118	1.19e-116	Down	66.2783	63.8758	67.1344	32.3174	28.7749	31.793	gi|694384361|ref|XP_009368085.1|	PREDICTED: probable glycerol-3-phosphate dehydrogenase [NAD(+)]	Os01g0939600	GO:0005975,GO:0046168,GO:0006072,GO:0055114,GO:0009331,GO:0051287,GO:0004367,GO:0016491,GO:0016616	carbohydrate metabolic process|glycerol-3-phosphate catabolic process|glycerol-3-phosphate metabolic process|oxidation-reduction process|glycerol-3-phosphate dehydrogenase complex|NAD binding|glycerol-3-phosphate dehydrogenase [NAD+] activity|oxidoreductase activity|oxidoreductase activity, acting on the CH-OH group of donors, NAD or NADP as acceptor	ko00564,ko04011	Glycerophospholipid metabolism|MAPK signaling pathway - yeast
pycom07g02390	1.44662	2.89325	0	0	-	0.0477529	0.137446	Down	0	0.111614	0.0802463	0	0	0	gi|1039832590|ref|XP_008383846.2|	PREDICTED: eukaryotic peptide chain release factor subunit 1-3-like [Malus domestica]	ERF1-3	GO:0006415,GO:0005737,GO:0003747	translational termination|cytoplasm|translation release factor activity
pycom07g02910	2704.97	5251.34	158.605	0.0302028	-5.04918	0	0	Down	160.011	142.824	162.961	4.70424	3.75307	3.61391	gi|694366624|ref|XP_009361923.1|	PREDICTED: squalene monooxygenase-like [Pyrus x bretschneideri]	SQE2	GO:0055114,GO:0016126,GO:0016021,GO:0050660,GO:0004506	oxidation-reduction process|sterol biosynthetic process|integral component of membrane|flavin adenine dinucleotide binding|squalene monooxygenase activity	ko00909,ko00100	Sesquiterpenoid and triterpenoid biosynthesis|Steroid biosynthesis
pycom07g02920	11.609	23.218	0	0	-	8.14e-13	9.92e-12	Down	0.815176	0.498667	0.74749	0	0	0	gi|694366617|ref|XP_009361921.1|	PREDICTED: squalene monooxygenase-like [Pyrus x bretschneideri]		GO:0055114,GO:0016126,GO:0016021,GO:0050660,GO:0004506	oxidation-reduction process|sterol biosynthetic process|integral component of membrane|flavin adenine dinucleotide binding|squalene monooxygenase activity	ko00909,ko00100	Sesquiterpenoid and triterpenoid biosynthesis|Steroid biosynthesis
pycom07g02930	4113.23	7981.01	245.442	0.0307532	-5.02312	0	0	Down	129.081	133.483	143.012	3.25987	3.05318	3.71501	gi|694366624|ref|XP_009361923.1|	PREDICTED: squalene monooxygenase-like [Pyrus x bretschneideri]		GO:0055114,GO:0016126,GO:0016021,GO:0050660,GO:0004506	oxidation-reduction process|sterol biosynthetic process|integral component of membrane|flavin adenine dinucleotide binding|squalene monooxygenase activity	ko00909,ko00100	Sesquiterpenoid and triterpenoid biosynthesis|Steroid biosynthesis
pycom07g02940	92.6738	182.278	3.06939	0.016839	-5.89205	1.84e-81	8.57e-80	Down	2.56961	2.84212	3.18811	0	0.0641198	0.0938462	gi|694366617|ref|XP_009361921.1|	PREDICTED: squalene monooxygenase-like [Pyrus x bretschneideri]		GO:0055114,GO:0016126,GO:0016021,GO:0050660,GO:0004506	oxidation-reduction process|sterol biosynthetic process|integral component of membrane|flavin adenine dinucleotide binding|squalene monooxygenase activity	ko00909,ko00100	Sesquiterpenoid and triterpenoid biosynthesis|Steroid biosynthesis
pycom07g03150	426.802	603.635	249.969	0.414106	-1.27193	1.03e-36	2.56e-35	Down	22.7319	21.8697	23.3193	10.7587	10.984	8.49069	gi|694366569|ref|XP_009361906.1|	PREDICTED: protein LNK3-like [Pyrus x bretschneideri]		GO:0007623,GO:0006355	circadian rhythm|regulation of transcription, DNA-templated
pycom07g03330	43.2572	27.2594	59.255	2.17374	1.12018	9.08e-05	0.000534376	Up	0.984558	1.14091	0.62964	2.64476	1.80116	2.32637	gi|694366495|ref|XP_009361892.1|	PREDICTED: transcription termination factor MTERF15, mitochondrial-like [Pyrus x bretschneideri]	MTERF6	GO:0006355,GO:0003690	regulation of transcription, DNA-templated|double-stranded DNA binding
pycom07g03430	9.90512	18.5772	1.23307	0.0663756	-3.9132	3.22e-07	2.63e-06	Down	3.44456	1.49462	2.43538	0	0.383944	0	gi|694366914|ref|XP_009361997.1|	PREDICTED: uncharacterized protein LOC103952175 [Pyrus x bretschneideri]	SIB1	GO:0051091	positive regulation of DNA-binding transcription factor activity
pycom07g03490	14.5218	5.6992	23.3443	4.09607	2.03424	0.000132094	0.00075475	Up	0.885259	0.184941	0.176989	0.485283	0.66788	1.11752	gi|694366908|ref|XP_009361994.1|	PREDICTED: transcription termination factor MTERF2, chloroplastic-like [Pyrus x bretschneideri]		GO:0006355,GO:0003690	regulation of transcription, DNA-templated|double-stranded DNA binding
pycom07g03560	4.58063	1.77947	7.38178	4.14829	2.05252	0.0415679	0.122479	Up	0.0533886	0.0556637	0.0539152	0	0.151547	0.391384	gi|657967372|ref|XP_008375374.1|	PREDICTED: aspartyl protease AED3-like [Malus domestica]	AED3	GO:0006508,GO:0004190	proteolysis|aspartic-type endopeptidase activity
pycom07g03650	18.9887	29.0683	8.90909	0.306488	-1.7061	0.000126107	0.000723019	Down	0.42236	0.338287	0.171493	0.0940607	0.111661	0.108687	gi|657967376|ref|XP_008375376.1|	PREDICTED: phosphatidylinositol 4-phosphate 5-kinase 6-like isoform X1 [Malus domestica]	PIP5K6	GO:0046488,GO:0016308,GO:0005524,GO:0016307	phosphatidylinositol metabolic process|1-phosphatidylinositol-4-phosphate 5-kinase activity|ATP binding|phosphatidylinositol phosphate kinase activity	ko00562,ko04144,ko04011,ko04139,ko04072,ko04810,ko04070	Inositol phosphate metabolism|Endocytosis|MAPK signaling pathway - yeast|Regulation of mitophagy - yeast|Phospholipase D signaling pathway|Regulation of actin cytoskeleton|Phosphatidylinositol signaling system
pycom07g04270	1747.21	2813.73	680.697	0.24192	-2.0474	3.97e-275	6.36e-273	Down	24.872	26.2529	26.5814	7.71318	7.42414	7.52783	gi|658042388|ref|XP_008356807.1|	PREDICTED: phospholipid-transporting ATPase 1-like [Malus domestica]	ALA1	GO:0015914,GO:0016021,GO:0005524,GO:0000287,GO:0000166,GO:0004012	phospholipid transport|integral component of membrane|ATP binding|magnesium ion binding|nucleotide binding|phospholipid-translocating ATPase activity
pycom07g04490	2.10293	3.89927	0.306588	0.0786268	-3.66883	0.0429103	0.125632	Down	0.49962	0.174609	0	0.154707	0	0	gi|694317123|ref|XP_009336842.1|	PREDICTED: dehydration-responsive element-binding protein 2D-like [Pyrus x bretschneideri]	ERF057	GO:0006355,GO:0003677,GO:0003700	regulation of transcription, DNA-templated|DNA binding|DNA-binding transcription factor activity
pycom07g04700	335.127	542.613	127.641	0.235234	-2.08783	3.95e-78	1.77e-76	Down	21.1131	19.3383	22.8492	5.11544	5.51347	4.66501	gi|658054919|ref|XP_008363219.1|	PREDICTED: transcription factor DIVARICATA-like [Malus domestica]	DIVARICATA	GO:0003677	DNA binding
pycom07g05240	154.265	305.449	3.08119	0.0100874	-6.6313	4.38e-141	3.32e-139	Down	19.9986	18.8639	20.4098	0.529423	0.434069	0.105377	gi|694417977|ref|XP_009337013.1|	PREDICTED: uncharacterized protein LOC103929530 [Pyrus x bretschneideri]
pycom07g05260	600.99	1160.8	41.1815	0.0354769	-4.81698	0	0	Down	81.4998	78.8521	84.2795	2.57494	2.63129	2.56257	gi|694417928|ref|XP_009336992.1|	PREDICTED: uncharacterized protein LOC103929514 [Pyrus x bretschneideri]
pycom07g05310	1960.82	2631.28	1290.36	0.490394	-1.02799	2.55e-83	1.21e-81	Down	39.0393	39.5583	36.7484	19.6836	21.5887	21.316	gi|1079247460|ref|XP_009337008.2|	PREDICTED: receptor-like protein 12 [Pyrus x bretschneideri]	RLP22	GO:0005515	protein binding
pycom07g05390	539.255	746.388	332.123	0.444973	-1.16821	4.07e-42	1.13e-40	Down	13.4521	13.3559	14.7838	7.23409	6.50949	5.2877	gi|694413707|ref|XP_009335105.1|	PREDICTED: rust resistance kinase Lr10-like [Pyrus x bretschneideri]	LRK10	GO:0006468,GO:0005524,GO:0005524,GO:0004672	protein phosphorylation|ATP binding|ATP binding|protein kinase activity
pycom07g05860	2554.68	1475.75	3633.61	2.46222	1.29996	2.71e-76	1.19e-74	Up	16.3528	15.6598	17.1253	40.7039	39.681	44.3909	gi|694364905|ref|XP_009361428.1|	PREDICTED: uncharacterized protein LOC103951705 isoform X2 [Pyrus x bretschneideri]	neur
pycom07g05870	3.57041	6.51904	0.621771	0.0953777	-3.3902	0.00829375	0.0313193	Down	0.136235	0.143734	0.138488	0	0.0858674	0	gi|1079222191|ref|XP_009361472.2|	PREDICTED: protein DMR6-LIKE OXYGENASE 2-like [Pyrus x bretschneideri]	DLO1	GO:0055114,GO:0016491	oxidation-reduction process|oxidoreductase activity
pycom07g06020	17.1893	23.954	10.4246	0.435193	-1.20027	0.0087085	0.0326672	Down	0.560415	0.339508	0.419719	0.109188	0.13832	0.381679	gi|694365051|ref|XP_009361467.1|	PREDICTED: transcription factor bHLH91-like [Pyrus x bretschneideri]	BHLH91	GO:0046983	protein dimerization activity
pycom07g06100	181.68	104.763	258.597	2.46841	1.30358	1.07e-16	1.56e-15	Up	2.63673	2.80368	2.21655	6.13588	5.86515	7.13855	gi|694364821|ref|XP_009361404.1|	PREDICTED: non-specific phospholipase C3-like [Pyrus x bretschneideri]	NPC3	GO:0003824,GO:0016788	catalytic activity|hydrolase activity, acting on ester bonds	ko00562,ko02024,ko00565,ko00564	Inositol phosphate metabolism|Quorum sensing|Ether lipid metabolism|Glycerophospholipid metabolism
pycom07g07070	28.9813	40.1703	17.7924	0.442924	-1.17487	0.000788064	0.00384746	Down	2.33396	2.36984	1.60582	1.33314	0.789241	1.10717	gi|694418475|ref|XP_009337240.1|	PREDICTED: uncharacterized protein LOC103929740 [Pyrus x bretschneideri]
pycom07g07310	1.63849	3.27698	0	0	-	0.0437621	0.127813	Down	0.0203649	0.128005	0.0413283	0	0	0	gi|1079248414|ref|XP_009337773.2|	PREDICTED: LRR receptor-like serine/threonine-protein kinase EFR [Pyrus x bretschneideri]	EFR	GO:0006468,GO:0005524,GO:0005524,GO:0004672	protein phosphorylation|ATP binding|ATP binding|protein kinase activity
pycom07g07620	1298.46	743.679	1853.24	2.49199	1.3173	1.74e-100	9.84e-99	Up	68.0496	76.9537	62.8596	160.942	161.972	152.272	gi|657980474|ref|XP_008382232.1|	PREDICTED: uncharacterized protein LOC103445047 [Malus domestica]	FLZ3
pycom07g08150	6.02244	2.83537	9.2095	3.24808	1.69959	0.0442843	0.129037	Up	0.0646256	0	0.457482	0.47885	0.486689	0.716657	gi|658023351|ref|XP_008347085.1|	PREDICTED: ethylene-responsive transcription factor ERF034-like [Malus domestica]	ERF034	GO:0006355,GO:0003677,GO:0003700	regulation of transcription, DNA-templated|DNA binding|DNA-binding transcription factor activity
pycom07g09340	76.1331	125.865	26.4011	0.209757	-2.25321	8.25e-23	1.49e-21	Down	2.19255	2.32909	2.7976	0.566152	0.45804	0.693625	gi|694395820|ref|XP_009373217.1|	PREDICTED: serine/threonine-protein kinase D6PK isoform X1 [Pyrus x bretschneideri]	D6PKL2	GO:0006468,GO:0005524,GO:0004672	protein phosphorylation|ATP binding|protein kinase activity
pycom07g09350	1119.75	669.243	1570.26	2.34633	1.23041	7.09e-80	3.23e-78	Up	12.3807	12.0851	12.4567	31.0617	29.8197	32.7338	gi|694395816|ref|XP_009373214.1|	PREDICTED: protein VASCULAR ASSOCIATED DEATH 1, chloroplastic-like isoform X1 [Pyrus x bretschneideri]	VAD1
pycom07g09750	6.87322	10.3629	3.38348	0.326498	-1.61485	0.0335021	0.102264	Down	0	0	0.721007	0	0	0	gi|694415558|ref|XP_009335954.1|	PREDICTED: CCR4-NOT transcription complex subunit 1-like [Pyrus x bretschneideri]	Cnot1	GO:0006417,GO:0030015	regulation of translation|CCR4-NOT core complex	ko03018	RNA degradation
pycom07g09790	108.788	69.2251	148.351	2.14303	1.09965	1.22e-09	1.22e-08	Up	1.66628	1.47949	1.87572	4.35014	3.3759	4.24469	gi|1039888458|ref|XP_008375801.2|	PREDICTED: F-box protein At5g51370-like [Malus domestica]	At5g51380	GO:0005515	protein binding
pycom07g09810	84.7628	148.289	21.2368	0.143213	-2.80377	6.56e-35	1.59e-33	Down	10.0253	8.61896	8.31795	1.34427	1.32859	1.0978	gi|694433589|ref|XP_009344074.1|	PREDICTED: cyclin-U2-1-like isoform X1 [Pyrus x bretschneideri]	CYCU2-2	GO:0000079,GO:0019901	regulation of cyclin-dependent protein serine/threonine kinase activity|protein kinase binding
pycom07g10040	29.1829	17.5681	40.7976	2.32225	1.21552	0.00233943	0.010279	Up	0.594284	0.44498	0.254013	0.844231	1.11444	1.41072	gi|657997637|ref|XP_008391205.1|	PREDICTED: RINT1-like protein MAG2 [Malus domestica]
pycom07g10460	8.26693	12.5152	4.01869	0.321106	-1.63888	0.0166273	0.056738	Down	0.266236	0.11163	0.325265	0	0.125107	0.0734305	gi|1079258947|ref|XP_009346807.2|	PREDICTED: probable LRR receptor-like serine/threonine-protein kinase At1g34110 [Pyrus x bretschneideri]	NIK2	GO:0006468,GO:0005524,GO:0005515,GO:0004672	protein phosphorylation|ATP binding|protein binding|protein kinase activity
pycom07g12070	654.652	1233.68	75.6242	0.0612997	-4.02798	0	0	Down	49.8008	45.7928	46.5388	3.24424	2.71797	3.10343	gi|694425826|ref|XP_009340618.1|	PREDICTED: BON1-associated protein 2-like [Pyrus x bretschneideri]	BAP2
pycom07g12080	3.36259	6.41429	0.310886	0.0484677	-4.36683	0.00291165	0.0125053	Down	0	0	0	0	0	0
pycom07g12110	683.894	1284.44	83.3464	0.0648893	-3.94588	2.85e-96	1.54e-94	Down	4.04318	4.15807	3.92249	0.171701	0.399488	0.29273	gi|694425830|ref|XP_009340622.1|	PREDICTED: BON1-associated protein 2-like [Pyrus x bretschneideri]	BAP2
pycom07g12130	48.3173	92.0238	4.61092	0.0501058	-4.31888	1.73e-33	4.05e-32	Down	0.48308	0.73354	0.585796	0	0.0452318	0.0221748	gi|694425832|ref|XP_009340623.1|	PREDICTED: BON1-associated protein 2-like [Pyrus x bretschneideri]	BAP2
pycom07g12170	4.54947	7.86588	1.23307	0.156762	-2.67335	0.0221732	0.0724199	Down	2.00241	0	1.98428	0	0.645237	0
pycom07g12200	160.326	280.741	39.9105	0.142161	-2.8144	7.35e-43	2.07e-41	Down	0.271355	0	0	0	0	0	gi|694425832|ref|XP_009340623.1|	PREDICTED: BON1-associated protein 2-like [Pyrus x bretschneideri]
pycom07g12220	1139.02	1944.8	333.228	0.171343	-2.54504	1.02e-294	1.8e-292	Down	23.4592	24.9618	22.6876	4.27462	4.55895	3.98495	gi|694425832|ref|XP_009340623.1|	PREDICTED: BON1-associated protein 2-like [Pyrus x bretschneideri]	BAP2
pycom07g12490	18.4145	10.7008	26.1283	2.44172	1.2879	0.00425054	0.0174716	Up	1.04545	0.823997	1.85289	2.65922	3.56788	3.34967	gi|1079255162|ref|XP_018500086.1|	PREDICTED: (+)-neomenthol dehydrogenase-like [Pyrus x bretschneideri]	SDR1			ko00902	Monoterpenoid biosynthesis
pycom07g12660	17.5506	9.00261	26.0985	2.899	1.53555	0.0019873	0.00887766	Up	0.109856	0.345596	0.222488	0.356182	0.669535	1.36274	gi|694421926|ref|XP_009338794.1|	PREDICTED: UDP-D-xylose:L-fucose alpha-1,3-D-xylosyltransferase MGP4-like [Pyrus x bretschneideri]	MGP4
pycom07g12680	804.834	1366.11	243.554	0.178282	-2.48777	7.57e-70	3.1e-68	Down	42.4546	37.4999	35.1962	7.73789	7.54086	6.13383	gi|694421922|ref|XP_009338791.1|	PREDICTED: delta(8)-fatty-acid desaturase 1-like [Pyrus x bretschneideri]	SLD2	GO:0006629,GO:0006629,GO:0016021,GO:0016491	lipid metabolic process|lipid metabolic process|integral component of membrane|oxidoreductase activity
pycom07g12700	2750.03	4346.62	1153.44	0.265366	-1.91395	8.64125755232799e-319	1.58813592609539e-316	Down	132.874	140.432	134.12	36.7038	35.0965	38.7323	gi|694448462|ref|XP_009350120.1|	PREDICTED: delta(8)-fatty-acid desaturase 1-like [Pyrus x bretschneideri]	SLD1	GO:0006629,GO:0006629,GO:0016021,GO:0016491	lipid metabolic process|lipid metabolic process|integral component of membrane|oxidoreductase activity
pycom07g13670	292.936	528.697	57.1746	0.108142	-3.20899	1.22e-114	7.68e-113	Down	3.2974	3.9964	3.40321	0.619199	0.513787	0.22087	gi|694440278|ref|XP_009346965.1|	PREDICTED: receptor-like protein 12 [Pyrus x bretschneideri]	EIX2	GO:0005515	protein binding
pycom07g13790	6200.29	10837.5	1563.1	0.144231	-2.79354	0	0	Down	171.373	171.065	166.124	27.4559	26.2593	25.1548	gi|694440264|ref|XP_009346959.1|	PREDICTED: FT-interacting protein 1-like [Pyrus x bretschneideri]	FTIP7
pycom07g13820	7.62637	14.0092	1.24354	0.0887661	-3.49385	2.9e-05	0.000183572	Down	0.389039	0.305317	0.24491	0	0.182143	0	gi|657968642|ref|XP_008376023.1|	PREDICTED: myb-related protein Hv1 [Malus domestica]	MYB17	GO:0003677	DNA binding
pycom07g13900	504.827	865.812	143.842	0.166135	-2.58957	9.66e-158	8.17e-156	Down	25.8053	23.9737	26.6265	4.59883	5.56857	4.85898	gi|694424792|ref|XP_009340164.1|	PREDICTED: LRR receptor-like serine/threonine-protein kinase GSO2 [Pyrus x bretschneideri]	EIX2	GO:0005515	protein binding
pycom07g13910	85.0913	151.141	19.0416	0.125985	-2.98867	4.02e-38	1.03e-36	Down	1.43029	2.34089	2.43236	0.369549	0.160795	0.314067	gi|694383829|ref|XP_009367845.1|	PREDICTED: LRR receptor-like serine/threonine-protein kinase GSO2 [Pyrus x bretschneideri]	EIX2	GO:0005515	protein binding
pycom07g13960	3.88839	7.47018	0.306588	0.0410415	-4.60677	0.000896799	0.00432128	Down	0.475384	0.213546	0.0681314	0	0	0	gi|694440278|ref|XP_009346965.1|	PREDICTED: receptor-like protein 12 [Pyrus x bretschneideri]	EIX2	GO:0005515	protein binding
pycom07g13970	7.38149	13.2332	1.52973	0.115598	-3.11281	0.000143661	0.000816012	Down	0.612832	0.322566	0.463532	0	0.143887	0.277495	gi|694424792|ref|XP_009340164.1|	PREDICTED: LRR receptor-like serine/threonine-protein kinase GSO2 [Pyrus x bretschneideri]	EIX1
pycom07g14100	40.8491	68.7795	12.9186	0.187827	-2.41252	2.23e-14	2.96e-13	Down	1.78927	1.87896	1.95451	0.29182	0.336663	0.328042	gi|694442356|ref|XP_009347863.1|	PREDICTED: uncharacterized protein LOC103939495 [Pyrus x bretschneideri]	BAP2
pycom07g14110	4.56787	1.76201	7.37373	4.18483	2.06517	0.0417652	0.122928	Up	0	0	0	0	0	0	gi|657966729|ref|XP_008375063.1|	PREDICTED: plastid division protein CDP1, chloroplastic-like isoform X2 [Malus domestica]	CDP1
pycom07g14120	138.129	268.891	7.36646	0.0273957	-5.18991	1.08e-109	6.56e-108	Down	10.5421	12.1181	13.051	0.618374	0.157748	0.2312	gi|1079260251|ref|XP_018501069.1|	PREDICTED: uncharacterized protein LOC103939496 isoform X2 [Pyrus x bretschneideri]
pycom07g14150	54.1815	77.0197	31.3433	0.406951	-1.29707	3.77e-07	3.06e-06	Down	1.68551	1.67277	1.32685	0.83011	0.629953	0.531173	gi|694443716|ref|XP_009348419.1|	PREDICTED: uncharacterized protein At5g41620-like [Pyrus x bretschneideri]	At5g41620
pycom07g14380	32.8908	47.9199	17.8617	0.372741	-1.42376	9.12e-05	0.000536134	Down	1.23145	1.51309	0.616683	0.563689	0.39816	0.185544	gi|551364043|emb|CDH30706.1|	putative LysM domain containing receptor kinase [Malus domestica]	CERK1	GO:0006468,GO:0005524,GO:0004672	protein phosphorylation|ATP binding|protein kinase activity
pycom07g14570	234.738	347.518	121.957	0.350938	-1.51071	3.36e-15	4.61e-14	Down	9.60118	8.29986	7.15814	3.18285	3.11845	3.66604	gi|657968720|ref|XP_008376063.1|	PREDICTED: uncharacterized protein At5g05190-like [Malus domestica]	EDR4
pycom07g14580	3.04355	5.78051	0.306588	0.0530381	-4.23683	0.00620852	0.0243281	Down	0.247819	0.389498	0.0627325	0	0	0	gi|658058058|ref|XP_008364824.1|	PREDICTED: protein trichome birefringence-like 25 [Malus domestica]	TBL25
pycom07g14630	420.576	694.484	146.668	0.21119	-2.24339	3.89e-107	2.3e-105	Down	32.617	37.3592	35.4008	7.35144	7.34209	5.42626	gi|453684774|gb|AGG23546.1|	WRKY transcription factor 46 [Malus domestica]	WRKY30	GO:0006355,GO:0003700,GO:0043565	regulation of transcription, DNA-templated|DNA-binding transcription factor activity|sequence-specific DNA binding
pycom07g14740	108.964	180.462	37.4662	0.207613	-2.26803	2.15e-30	4.7e-29	Down	6.44729	5.16646	5.13231	1.87291	1.27691	1.31333	gi|657968853|ref|XP_008376138.1|	PREDICTED: cyclic nucleotide-gated ion channel 1-like [Malus domestica]	CNGC1	GO:0006811,GO:0055085,GO:0016020,GO:0005216	ion transport|transmembrane transport|membrane|ion channel activity
pycom07g14810	11.5825	22.8542	0.310886	0.013603	-6.19993	4.9e-07	3.92e-06	Down	0.31615	0.23779	0.114727	0	0.0212697	0	gi|657943047|ref|XP_008351674.1|	PREDICTED: cytochrome b561 and DOMON domain-containing protein At3g61750-like [Malus domestica]	At3g61750
pycom07g14830	2.17792	4.35584	0	0	-	0.0117891	0.0423055	Down	0	0.309707	0.178077	0	0	0	gi|1039903727|ref|XP_008347162.2|	PREDICTED: uncharacterized protein LOC103410197 [Malus domestica]
pycom07g14910	523.364	848.377	198.351	0.233801	-2.09665	7.94e-59	2.84e-57	Down	33.5685	32.9945	40.0473	8.03533	9.23951	7.02179	gi|657968755|ref|XP_008376084.1|	PREDICTED: cyclic pyranopterin monophosphate synthase accessory protein, mitochondrial [Malus domestica]	CNX3	GO:0006777	Mo-molybdopterin cofactor biosynthetic process	ko04122,ko00790	Sulfur relay system|Folate biosynthesis
pycom07g14930	1209.62	2016.26	402.985	0.199867	-2.32289	1.14e-155	9.48e-154	Down	39.3087	35.1186	39.161	9.59617	7.74563	7.35455	gi|657968751|ref|XP_008376082.1|	PREDICTED: transcription factor bHLH13 [Malus domestica]	BHLH13	GO:0046983	protein dimerization activity
pycom07g14940	1023.16	1572.23	474.084	0.301535	-1.7296	1.9e-141	1.45e-139	Down	96.4495	94.7601	96.774	32.6968	30.6883	28.3593	gi|1039885220|ref|XP_008376081.2|	PREDICTED: probable calcium-binding protein CML36 [Malus domestica]	CML35	GO:0005509	calcium ion binding
pycom07g15110	31.966	17.2338	46.6983	2.70969	1.43813	2.2e-05	0.000142006	Up	0.669592	0.605067	0.314368	1.49961	1.16879	1.55644	gi|694412056|ref|XP_009334363.1|	PREDICTED: myb-related protein 308-like [Pyrus x bretschneideri]	MYB4	GO:0003677	DNA binding
pycom07g15410	386.262	534.911	237.613	0.44421	-1.17069	1.15e-06	8.76e-06	Down	32.803	31.9876	21.9221	15.2439	12.0137	12.1404	gi|657968984|ref|XP_008376209.1|	PREDICTED: LOW QUALITY PROTEIN: 3-ketoacyl-CoA synthase 1-like [Malus domestica]	KCS1	GO:0006633,GO:0016020,GO:0003824,GO:0016747	fatty acid biosynthetic process|membrane|catalytic activity|transferase activity, transferring acyl groups other than amino-acyl groups	ko00062	Fatty acid elongation
pycom07g15420	327.369	475.329	179.409	0.377441	-1.40568	0.000223641	0.00122609	Down	33.9192	31.9969	20.4593	13.336	12.127	8.86199	gi|694381039|ref|XP_009366618.1|	PREDICTED: 3-ketoacyl-CoA synthase 1 [Pyrus x bretschneideri]	KCS1	GO:0006633,GO:0016020,GO:0003824,GO:0016747	fatty acid biosynthetic process|membrane|catalytic activity|transferase activity, transferring acyl groups other than amino-acyl groups	ko00062	Fatty acid elongation
pycom07g15660	135.169	180.524	89.8141	0.497518	-1.00718	3.77e-10	3.89e-09	Down	14.5231	12.7433	12.2368	6.34721	7.56662	6.28273	gi|694380983|ref|XP_009366591.1|	PREDICTED: metal tolerance protein 1 [Pyrus x bretschneideri]	MTP1	GO:0006812,GO:0055085,GO:0016021,GO:0008324	cation transport|transmembrane transport|integral component of membrane|cation transmembrane transporter activity
pycom07g15770	44.5895	65.233	23.9459	0.367083	-1.44582	3.52e-07	2.86e-06	Down	1.2802	1.46185	1.52573	0.486783	0.352839	0.69319	gi|657969044|ref|XP_008376240.1|	PREDICTED: NAC domain-containing protein 68-like [Malus domestica]	NAC091	GO:0006355,GO:0003677	regulation of transcription, DNA-templated|DNA binding
pycom07g15930	304.588	468.112	141.064	0.301346	-1.73051	6.07e-22	1.08e-20	Down	5.46165	6.31297	6.27593	1.12084	1.46727	1.86993	gi|694402066|ref|XP_009376047.1|	PREDICTED: uncharacterized calcium-binding protein At1g02270-like [Pyrus x bretschneideri]	At1g02270
pycom07g16090	14.0531	25.951	2.15526	0.0830511	-3.58986	2.41e-06	1.77e-05	Down	1.26373	2.35292	0.8828	0.0900884	0.278767	0.177256	gi|1039886409|ref|XP_008376281.2|	PREDICTED: metalloendoproteinase 2-MMP-like [Malus domestica]	2MMP	GO:0006508,GO:0031012,GO:0004222,GO:0008237,GO:0008270,GO:0008270	proteolysis|extracellular matrix|metalloendopeptidase activity|metallopeptidase activity|zinc ion binding|zinc ion binding
pycom07g16190	231.46	323.433	139.487	0.431269	-1.21334	5.65e-22	1e-20	Down	10.4156	10.0604	11.8183	4.92131	4.27798	5.26839	gi|657969096|ref|XP_008376265.1|	PREDICTED: zinc finger protein ZAT5-like [Malus domestica]	ZAT5	GO:0003676	nucleic acid binding
pycom07g16430	470.435	650.035	290.835	0.447415	-1.16032	3.65e-37	9.19e-36	Down	11.0978	10.4968	12.0472	5.02517	5.8462	5.12664	gi|658053820|ref|XP_008362668.1|	PREDICTED: U-box domain-containing protein 14-like [Malus domestica]	PUB14	GO:0016567,GO:0005515,GO:0004842	protein ubiquitination|protein binding|ubiquitin-protein transferase activity
pycom07g16570	33.2212	48.2757	18.1666	0.376311	-1.41	0.0017171	0.00779144	Down	1.01894	0.489672	1.36641	0.301061	0.435835	0.339375	gi|658053824|ref|XP_008362671.1|	PREDICTED: OTU domain-containing protein DDB_G0284757-like isoform X1 [Malus domestica]	DDB_G0284757
pycom07g16590	419.886	638.996	200.776	0.314206	-1.67022	3.52e-22	6.27e-21	Down	16.6391	16.3748	12.2403	5.21128	5.04413	4.68299	gi|658016288|ref|XP_008343482.1|	PREDICTED: probable receptor-like protein kinase At5g47070 [Malus domestica]	PCRK1	GO:0006468,GO:0005524,GO:0005524,GO:0004672	protein phosphorylation|ATP binding|ATP binding|protein kinase activity
pycom07g16720	44.8097	65.3064	24.3129	0.37229	-1.4255	8.28e-05	0.000490428	Down	1.61606	1.96348	1.15755	0.512564	0.763596	0.476805	gi|657943347|ref|XP_008366650.1|	PREDICTED: phenylalanine ammonia-lyase 1 [Malus domestica]	PAL1	GO:0006559,GO:0005737,GO:0016841,GO:0003824	L-phenylalanine catabolic process|cytoplasm|ammonia-lyase activity|catalytic activity	ko00940,ko00360	Phenylpropanoid biosynthesis|Phenylalanine metabolism
pycom07g16830	2293.13	3958.56	627.701	0.158568	-2.65682	0	0	Down	129.378	135.239	132.369	20.6265	23.4664	19.2542	gi|694436593|ref|XP_009345388.1|	PREDICTED: GATA transcription factor 8-like [Pyrus x bretschneideri]	GATA8	GO:0045893,GO:0006355,GO:0005634,GO:0003677,GO:0043565,GO:0008270,GO:0008270	positive regulation of transcription, DNA-templated|regulation of transcription, DNA-templated|nucleus|DNA binding|sequence-specific DNA binding|zinc ion binding|zinc ion binding
pycom07g16840	390.166	616.743	163.588	0.265245	-1.9146	2.86e-72	1.2e-70	Down	12.4311	11.5182	10.8285	2.97861	3.35579	3.15915	gi|694436589|ref|XP_009345386.1|	PREDICTED: auxin response factor 18-like [Pyrus x bretschneideri]	ARF18	GO:0006355,GO:0009725,GO:0005634,GO:0003677,GO:0003677	regulation of transcription, DNA-templated|response to hormone|nucleus|DNA binding|DNA binding
pycom07g16950	1667.87	2245.63	1090.12	0.48544	-1.04263	9.79e-78	4.36e-76	Down	48.0635	50.4678	51.2468	27.2141	27.0744	24.4823	gi|694436568|ref|XP_009345376.1|	PREDICTED: patatin-like protein 6 [Pyrus x bretschneideri]	PLP6	GO:0006629	lipid metabolic process
pycom07g17160	4279.44	7235.95	1322.92	0.182826	-2.45146	0	0	Down	547.732	533.797	530.159	110.591	107.989	94.7991	gi|1162523324|ref|XP_020411902.1|	uncharacterized protein LOC18785892 [Prunus persica]
pycom07g17210	3.57191	6.83294	0.310886	0.0454981	-4.45805	0.00192771	0.00863979	Down	0.178586	0.18757	0	0	0.0281432	0	gi|1079243832|ref|XP_018497904.1|	PREDICTED: protein IQ-DOMAIN 1-like [Pyrus x bretschneideri]	IQD1	GO:0005515	protein binding
pycom07g18240	57.0236	82.6755	31.3718	0.379457	-1.39799	5e-08	4.41e-07	Down	4.8853	4.74758	5.24761	1.11123	2.26275	2.13168	gi|694441386|ref|XP_009347446.1|	PREDICTED: zinc finger protein ZAT12-like [Pyrus x bretschneideri]	ZAT11	GO:0003676	nucleic acid binding
pycom07g18460	9238.05	4814.94	13661.2	2.83725	1.50449	0	0	Up	83.6085	83.121	83.6206	254.279	249.157	247.609	gi|694352020|ref|XP_009357717.1|	PREDICTED: heat shock cognate 70 kDa protein 2 [Pyrus x bretschneideri]	HSP70			ko04010,ko04141,ko03040,ko04144	MAPK signaling pathway|Protein processing in endoplasmic reticulum|Spliceosome|Endocytosis
pycom07g18480	4.37085	1.0614	7.68031	7.23606	2.8552	0.00975167	0.0359324	Up	0.0721926	0	0.0732243	0.20063	0.474584	0.534614	gi|694352027|ref|XP_009357720.1|	PREDICTED: dof zinc finger protein DOF3.6-like [Pyrus x bretschneideri]	DOF3.6	GO:0006355,GO:0003677	regulation of transcription, DNA-templated|DNA binding
pycom07g18610	312.829	483.172	142.486	0.294897	-1.76172	1.45e-21	2.54e-20	Down	23.6228	23.0461	18.9594	7.58298	6.75738	3.88737	gi|694352059|ref|XP_009357728.1|	PREDICTED: uncharacterized protein LOC103948423 [Pyrus x bretschneideri]
pycom07g18870	3628.74	5039.74	2217.74	0.440051	-1.18426	1.75e-150	1.42e-148	Down	171.373	165.353	169.08	80.7248	83.4371	77.0216	gi|657943991|ref|XP_008371861.1|	PREDICTED: probable E3 ubiquitin-protein ligase RHC2A [Malus domestica]	RHC2A
pycom07g18970	53.2216	76.86	29.5832	0.384897	-1.37745	2.69e-06	1.97e-05	Down	3.59922	2.34762	2.5895	0.909755	1.91928	1.00115	gi|694320492|ref|XP_009351431.1|	PREDICTED: AT-hook motif nuclear-localized protein 15-like [Pyrus x bretschneideri]	AHL15	GO:0003680	AT DNA binding
pycom07g19240	22.6177	30.1621	15.0733	0.499744	-1.00074	0.0114236	0.0412011	Down	0.736193	0.941152	1.0803	0.454769	0.421687	0.415831	gi|694320435|ref|XP_009351281.1|	PREDICTED: BEL1-like homeodomain protein 9 [Pyrus x bretschneideri]	BLH9	GO:0006355,GO:0003677,GO:0003677	regulation of transcription, DNA-templated|DNA binding|DNA binding
pycom07g19460	28.1338	44.8899	11.3777	0.253457	-1.98019	8.66e-08	7.49e-07	Down	1.0134	1.32221	1.45199	0.194855	0.330138	0.289596	gi|694320400|ref|XP_009351149.1|	PREDICTED: uncharacterized protein LOC103942684 [Pyrus x bretschneideri]
pycom07g19540	768.718	1079.05	458.39	0.42481	-1.23511	8.71e-62	3.22e-60	Down	32.8008	29.3223	31.7617	14.6854	17.3518	16.1799	gi|694320384|ref|XP_009351076.1|	PREDICTED: probable sugar phosphate/phosphate translocator At3g11320 [Pyrus x bretschneideri]	At3g11320
pycom07g19790	118.032	70.8643	165.199	2.33121	1.22108	1.26e-08	1.17e-07	Up	3.29554	5.06176	3.87551	9.71787	8.90487	11.1958	gi|694320331|ref|XP_009350878.1|	PREDICTED: uncharacterized protein LOC103942416 [Pyrus x bretschneideri]
pycom07g19800	9272.93	13601.8	4944.06	0.363486	-1.46003	5.68e-308	1.03e-305	Down	313.728	322.139	326.955	125.858	123.989	123.025	gi|694320326|ref|XP_009350859.1|	PREDICTED: nematode resistance protein-like HSPRO2 [Pyrus x bretschneideri]	HSPRO2	GO:0006952,GO:0019441,GO:0020037,GO:0046872	defense response|tryptophan catabolic process to kynurenine|heme binding|metal ion binding
pycom07g19850	9.37169	14.7362	4.00713	0.271923	-1.87873	0.00395515	0.0164265	Down	0.537739	0	0	0	0.520427	0	gi|694320310|ref|XP_009350798.1|	PREDICTED: anthranilate synthase alpha subunit 1, chloroplastic [Pyrus x bretschneideri]	ASA1	GO:0009058	biosynthetic process	ko01230,ko02024,ko00400	Biosynthesis of amino acids|Quorum sensing|Phenylalanine, tyrosine and tryptophan biosynthesis
pycom07g19860	81.1278	141.947	20.3087	0.143073	-2.80518	7.27e-22	1.28e-20	Down	1.99878	1.29222	1.47544	0.797428	0.665581	0.341675	gi|694320310|ref|XP_009350798.1|	PREDICTED: anthranilate synthase alpha subunit 1, chloroplastic [Pyrus x bretschneideri]	ASA1	GO:0009058,GO:0000162,GO:0004049	biosynthetic process|tryptophan biosynthetic process|anthranilate synthase activity	ko01230,ko02024,ko00400	Biosynthesis of amino acids|Quorum sensing|Phenylalanine, tyrosine and tryptophan biosynthesis
pycom07g19890	19.7254	31.1507	8.30021	0.266454	-1.90804	1.48e-05	9.8e-05	Down	0.517142	0.522292	0.560741	0.0854292	0.155961	0.185073	gi|657955838|ref|XP_008369394.1|	PREDICTED: probable LRR receptor-like serine/threonine-protein kinase At3g47570 [Malus domestica]	At3g47570	GO:0006468,GO:0005524,GO:0005524,GO:0005515,GO:0004672	protein phosphorylation|ATP binding|ATP binding|protein binding|protein kinase activity
pycom07g19990	305.531	572.224	38.8386	0.0678731	-3.88102	2.08e-175	1.99e-173	Down	31.9262	37.1571	38.6959	3.06777	4.60393	1.13586	gi|694386773|ref|XP_009369159.1|	PREDICTED: uncharacterized protein LOC103958601 [Pyrus x bretschneideri]
pycom07g20080	555.376	764.794	345.959	0.452356	-1.14447	1.67e-41	4.59e-40	Down	15.4605	14.6255	15.383	7.70149	8.06648	8.6942	gi|694386801|ref|XP_009369172.1|	PREDICTED: probable C-terminal domain small phosphatase [Pyrus x bretschneideri]	ctdspl2	GO:0016791	phosphatase activity
pycom07g20140	2817.44	5494.67	140.197	0.0255151	-5.29251	0	0	Down	86.339	86.7123	87.9855	2.65632	2.44669	2.24862	gi|694386815|ref|XP_009369178.1|	PREDICTED: putative receptor-like protein kinase At3g47110 [Pyrus x bretschneideri]	At3g47570	GO:0006468,GO:0005524,GO:0005524,GO:0005515,GO:0004672	protein phosphorylation|ATP binding|ATP binding|protein binding|protein kinase activity
pycom07g20150	12417.1	21158.2	3675.97	0.173738	-2.52502	0	0	Down	376.372	373.513	352.836	68.1596	68.1157	67.2972	gi|694386813|ref|XP_009369177.1|	PREDICTED: zinc finger CCCH domain-containing protein 29-like [Pyrus x bretschneideri]	At2g40140	GO:0046872,GO:0005515	metal ion binding|protein binding
pycom07g20170	1126.29	2175.99	76.596	0.0352005	-4.82826	0	0	Down	25.443	29.24	29.7359	2.60928	1.28233	0.935781	gi|658309950|ref|NP_001280916.1|	omega-3 fatty acid desaturase, chloroplastic [Malus domestica]	FAD7A-1	GO:0006629,GO:0055114,GO:0016717	lipid metabolic process|oxidation-reduction process|oxidoreductase activity, acting on paired donors, with oxidation of a pair of donors resulting in the reduction of molecular oxygen to two molecules of water
pycom07g20200	1.62976	3.25952	0	0	-	0.0307931	0.0954936	Down	0	0.102124	0	0	0	0	gi|694386821|ref|XP_009369181.1|	PREDICTED: protein ESKIMO 1-like [Pyrus x bretschneideri]	ESK1	GO:0050826	response to freezing
pycom07g20220	92.1312	180.876	3.38645	0.0187225	-5.73908	9.05e-80	4.11e-78	Down	4.58837	4.57656	4.61456	0	0.115963	0.150424	gi|694386827|ref|XP_009369184.1|	PREDICTED: probable protein phosphatase 2C 25 [Pyrus x bretschneideri]	At2g30020	GO:0006470,GO:0003824,GO:0043169,GO:0004722	protein dephosphorylation|catalytic activity|cation binding|protein serine/threonine phosphatase activity
pycom07g20710	2882.21	4966.47	797.95	0.160668	-2.63785	0	0	Down	498.61	488.067	482.845	79.6829	91.0274	80.6871	gi|1039823992|ref|XP_008374432.2|	PREDICTED: wound-induced protein 1-like, partial [Malus domestica]	WUN1
pycom07g21090	1049.3	408.059	1690.53	4.14287	2.05063	1.42e-188	1.49e-186	Up	20.8078	17.9937	19.04	82.7543	82.5688	85.5031	gi|695271543|ref|NP_001289231.1|	expansin precursor [Pyrus x bretschneideri]	EXPA8	GO:0009664,GO:0005576	plant-type cell wall organization|extracellular region
pycom07g21110	119.611	73.1079	166.115	2.27219	1.18408	7.48e-10	7.58e-09	Up	7.90437	3.52215	4.53548	11.1774	12.683	14.0357	gi|1358185144|gb|PRQ59618.1|	hypothetical protein RchiOBHm_Chr1g0372181 [Rosa chinensis]
pycom07g21140	2408.68	4042.67	774.681	0.191626	-2.38363	4.03e-282	6.71e-280	Down	65.888	66.5686	76.0776	16.0942	16.3039	13.6308	gi|694373575|ref|XP_009363905.1|	PREDICTED: uncharacterized protein LOC103953835 [Pyrus x bretschneideri]
pycom07g21170	120.269	167.662	72.8754	0.434656	-1.20205	2.44e-12	2.91e-11	Down	2.41615	2.54076	2.88413	1.14992	1.2605	1.14685	gi|694373212|ref|XP_009363794.1|	PREDICTED: probable LRR receptor-like serine/threonine-protein kinase IRK [Pyrus x bretschneideri]	IRK	GO:0006468,GO:0005524,GO:0005524,GO:0005515,GO:0004672	protein phosphorylation|ATP binding|ATP binding|protein binding|protein kinase activity
pycom07g21310	469.157	797.954	140.36	0.1759	-2.50717	3.66e-82	1.71e-80	Down	7.47897	6.7409	6.9596	1.37256	1.71314	1.01342	gi|1079224883|ref|XP_018504550.1|	PREDICTED: serine/threonine-protein kinase fray2-like isoform X1 [Pyrus x bretschneideri]	EDR4	GO:1900150	regulation of defense response to fungus
pycom07g21320	12.7164	20.8077	4.62515	0.222281	-2.16955	0.000119067	0.000685411	Down	0.485072	0.44892	0.460987	0.113135	0.0860173	0.0559103	gi|694373177|ref|XP_009363783.1|	PREDICTED: protein NETWORKED 4A-like [Pyrus x bretschneideri]	NET4A	GO:0003779	actin binding
pycom07g21420	176.789	286.304	67.2752	0.234978	-2.0894	6.34e-44	1.82e-42	Down	3.41679	3.52741	4.09072	0.971954	0.810543	1.04032	gi|694373102|ref|XP_009363762.1|	PREDICTED: TMV resistance protein N-like [Pyrus x bretschneideri]	N	GO:0007165,GO:0043531,GO:0005515,GO:0005515	signal transduction|ADP binding|protein binding|protein binding
pycom07g21450	89.0436	125.609	52.4786	0.417795	-1.25913	3.06e-10	3.19e-09	Down	4.54325	4.84936	3.9091	1.91733	1.42423	2.47003	gi|694373112|ref|XP_009363765.1|	PREDICTED: protein SRC2-like [Pyrus x bretschneideri]
pycom07g21510	256.478	342.426	170.53	0.498006	-1.00577	2.72e-17	4.1e-16	Down	3.69505	3.42261	3.75338	2.45594	2.23942	2.33873	gi|694373095|ref|XP_009363760.1|	PREDICTED: histone-lysine N-methyltransferase ASHR1 [Pyrus x bretschneideri]	RPAP3	GO:0005515	protein binding
pycom07g21730	18.2539	27.5803	8.92761	0.323696	-1.62729	0.000305664	0.00162729	Down	0.464039	0.602681	0.400743	0.100021	0.168684	0.132027	gi|694373034|ref|XP_009363739.1|	PREDICTED: glutamate dehydrogenase 2-like [Pyrus x bretschneideri]	GDH2	GO:0006520,GO:0055114,GO:0016491,GO:0016639	cellular amino acid metabolic process|oxidation-reduction process|oxidoreductase activity|oxidoreductase activity, acting on the CH-NH2 group of donors, NAD or NADP as acceptor	ko00910,ko00471,ko01200,ko00250,ko00220	Nitrogen metabolism|D-Glutamine and D-glutamate metabolism|Carbon metabolism|Alanine, aspartate and glutamate metabolism|Arginine biosynthesis
pycom07g21840	5.47077	1.07885	9.86269	9.14181	3.19248	0.00143691	0.00663567	Up	0	0.127532	0.24604	0.559758	0.113138	1.00302	gi|1079232574|ref|XP_018506015.1|	PREDICTED: protein SUPPRESSOR OF npr1-1, CONSTITUTIVE 1-like [Pyrus x bretschneideri]	DSC1
pycom07g22110	6.99511	3.23058	10.7596	3.33055	1.73576	0.0244626	0.0785366	Up	0.12203	0.256563	0.12267	0.450196	1.04575	1.11139	gi|694389593|ref|XP_009370411.1|	PREDICTED: cyclin-U4-1 [Pyrus x bretschneideri]	CYCU4-1	GO:0000079,GO:0019901	regulation of cyclin-dependent protein serine/threonine kinase activity|protein kinase binding
pycom07g22290	112.677	152.159	73.1954	0.481047	-1.05575	1.93e-09	1.89e-08	Down	23.8043	18.3628	23.7412	8.04078	17.53	10.2348	gi|694394975|ref|XP_009372839.1|	PREDICTED: putative kinase-like protein TMKL1 [Pyrus x bretschneideri]
pycom07g22310	590.633	877.074	304.192	0.346826	-1.52772	4.87e-22	8.66e-21	Down	12.9255	11.8674	10.1666	4.28964	4.40066	3.9058	gi|694389790|ref|XP_009370502.1|	PREDICTED: U-box domain-containing protein 35-like [Pyrus x bretschneideri]	PUB35	GO:0006468,GO:0016567,GO:0005524,GO:0005524,GO:0004672,GO:0004842	protein phosphorylation|protein ubiquitination|ATP binding|ATP binding|protein kinase activity|ubiquitin-protein transferase activity
pycom07g22350	19.3023	26.0159	12.5887	0.483884	-1.04727	0.0178907	0.0603796	Down	0.931337	0.376167	0.980691	0.43188	0.304118	0.42841	gi|694394995|ref|XP_009372848.1|	PREDICTED: hexose carrier protein HEX6-like [Pyrus x bretschneideri]	HEX6	GO:0055085,GO:0016021,GO:0016020,GO:0022857,GO:0005215	transmembrane transport|integral component of membrane|membrane|transmembrane transporter activity|transporter activity
pycom07g22380	563.487	803.241	323.732	0.403033	-1.31103	8.49e-54	2.85e-52	Down	14.6386	14.2735	13.2851	5.90954	6.39755	5.84064	gi|694395004|ref|XP_009372853.1|	PREDICTED: disease resistance protein RPP8-like [Pyrus x bretschneideri]	RPP8	GO:0043531	ADP binding
pycom07g22870	1.83605	0	3.67209	Inf	Inf	0.0244018	0.0784005	Up	0	0	0	0.0579109	0.0590293	0.232326	gi|694389816|ref|XP_009370518.1|	PREDICTED: 21 kDa protein-like [Pyrus x bretschneideri]	PMEI4	GO:0004857	enzyme inhibitor activity
pycom07g23110	37.4271	52.7093	22.1448	0.42013	-1.25109	4.62e-05	0.000285605	Down	0.851158	1.00314	1.07142	0.476326	0.50681	0.378612	gi|694440229|ref|XP_009346943.1|	PREDICTED: protein YLS7-like [Pyrus x bretschneideri]	TBL18
pycom07g23360	33.6987	45.846	21.5515	0.470083	-1.08901	0.000697178	0.00344132	Down	1.17239	1.23194	1.38072	0.361893	1.29607	0.179425	gi|1079256939|ref|XP_018500429.1|	PREDICTED: TMV resistance protein N-like [Pyrus x bretschneideri]	N	GO:0007165,GO:0005515	signal transduction|protein binding
pycom07g23900	207.443	339.27	75.6162	0.222879	-2.16567	4.72e-43	1.34e-41	Down	18.1804	20.52	16.6343	3.87839	4.14135	3.59691	gi|657969552|ref|XP_008376498.1|	PREDICTED: LOW QUALITY PROTEIN: carboxylesterase 1 [Malus domestica]	CXE1	GO:0016787	hydrolase activity
pycom07g24010	674.29	1154.02	194.565	0.168598	-2.56834	3.7e-178	3.63e-176	Down	30.5562	28.5443	27.5718	5.13715	5.20735	4.88629	gi|694391482|ref|XP_009371264.1|	PREDICTED: uncharacterized protein LOC103960504 [Pyrus x bretschneideri]	ABA3	GO:0003824	catalytic activity
pycom07g24070	7.15354	12.1599	2.14721	0.176581	-2.5016	0.0014866	0.00684508	Down	0.385112	0.283141	0.234313	0	0.0724335	0	gi|657969576|ref|XP_008376511.1|	PREDICTED: sorbitol dehydrogenase-like [Malus domestica]	SDH	GO:0055114,GO:0016491,GO:0008270	oxidation-reduction process|oxidoreductase activity|zinc ion binding	ko00040,ko00051	Pentose and glucuronate interconversions|Fructose and mannose metabolism
pycom07g24090	20.127	33.4996	6.75438	0.201626	-2.31025	0.000542956	0.00274335	Down	1.94172	0.944367	0.809872	0.185471	0.234956	0.503766	gi|694391501|ref|XP_009371272.1|	PREDICTED: sorbitol dehydrogenase-like [Pyrus x bretschneideri]	SDH	GO:0055114,GO:0016491,GO:0008270	oxidation-reduction process|oxidoreductase activity|zinc ion binding	ko00040,ko00051	Pentose and glucuronate interconversions|Fructose and mannose metabolism
pycom07g24100	1666.45	2304.35	1028.56	0.446354	-1.16374	1.97e-22	3.54e-21	Down	74.412	68.9099	62.8	34.5656	32.7376	30.9633	gi|694391498|ref|XP_009371271.1|	PREDICTED: sorbitol dehydrogenase-like [Pyrus x bretschneideri]	SDH	GO:0055114	oxidation-reduction process	ko00040,ko00051	Pentose and glucuronate interconversions|Fructose and mannose metabolism
pycom07g24210	46.6829	77.4069	15.959	0.206171	-2.27809	7.04e-15	9.53e-14	Down	2.71149	2.1118	2.51204	0.880064	0.911803	2.16747	gi|694320324|ref|XP_009350848.1|	PREDICTED: 60S acidic ribosomal protein P0-like [Pyrus x bretschneideri]		GO:0042254	ribosome biogenesis	ko03010	Ribosome
pycom07g24220	1188.16	2255.53	120.794	0.0535544	-4.22285	0	0	Down	114.529	116.275	118.864	6.92734	6.35169	6.35996	gi|694391519|ref|XP_009371279.1|	PREDICTED: ethylene-responsive transcription factor ERF027-like [Pyrus x bretschneideri]	ERF025	GO:0006355,GO:0003677,GO:0003700	regulation of transcription, DNA-templated|DNA binding|DNA-binding transcription factor activity
pycom07g24250	8.69425	16.1554	1.23307	0.0763255	-3.71169	3.35e-06	2.42e-05	Down	0.163017	0.509226	0.241282	0	0	0.0726933	gi|657969608|ref|XP_008376528.1|	PREDICTED: protein DETOXIFICATION 49-like [Malus domestica]	DTX50	GO:0006855,GO:0055085,GO:0016020,GO:0015297,GO:0015238	drug transmembrane transport|transmembrane transport|membrane|antiporter activity|drug transmembrane transporter activity
pycom07g24270	10.5582	18.3561	2.76038	0.15038	-2.73332	3.56e-05	0.000223688	Down	0.650398	0.385309	0.186341	0.169389	0.0861432	0.0845309	gi|657969608|ref|XP_008376528.1|	PREDICTED: protein DETOXIFICATION 49-like [Malus domestica]	DTX50	GO:0006855,GO:0055085,GO:0016020,GO:0015297,GO:0015238	drug transmembrane transport|transmembrane transport|membrane|antiporter activity|drug transmembrane transporter activity
pycom07g24280	11.789	20.8077	2.77031	0.133139	-2.909	3.25e-06	2.35e-05	Down	0.804706	0.971765	0.761676	0.269084	0.108728	0.0530845	gi|694391534|ref|XP_009371284.1|	PREDICTED: protein DETOXIFICATION 49-like [Pyrus x bretschneideri]	DTX49	GO:0006855,GO:0055085,GO:0016020,GO:0015297,GO:0015238	drug transmembrane transport|transmembrane transport|membrane|antiporter activity|drug transmembrane transporter activity
pycom07g24360	57.4182	86.3137	28.5228	0.330455	-1.59747	2.35e-10	2.47e-09	Down	2.3477	1.94081	2.02171	0.595216	0.713642	0.940244	gi|694391561|ref|XP_009371296.1|	PREDICTED: protein IQ-DOMAIN 32-like [Pyrus x bretschneideri]	IQD14	GO:0005515	protein binding
pycom07g24410	66.3412	42.7027	89.9797	2.10712	1.07527	3.07e-06	2.22e-05	Up	2.05066	2.79522	1.58712	6.33516	3.74156	3.3177	gi|694391578|ref|XP_009371304.1|	PREDICTED: CEN-like protein 1 [Pyrus x bretschneideri]	CET1
pycom07g24530	15.0589	23.6545	6.46334	0.273239	-1.87176	0.000214691	0.00118161	Down	0.807841	0.809842	0.858078	0.249687	0.290884	0.17669	gi|694391660|ref|XP_009371342.1|	PREDICTED: WD repeat-containing protein RUP2 [Pyrus x bretschneideri]	RUP2	GO:0005515	protein binding	ko04120,ko04115	Ubiquitin mediated proteolysis|p53 signaling pathway
pycom07g24640	1034.65	623.895	1445.4	2.31674	1.2121	2.26e-47	6.95e-46	Up	5.81179	6.30811	5.08262	14.689	14.1607	13.3635	gi|694445876|ref|XP_009349341.1|	PREDICTED: low-temperature-induced 65 kDa protein-like isoform X1 [Pyrus x bretschneideri]	LTI65	GO:0009737	response to abscisic acid
pycom07g24810	4.90393	8.58097	1.2269	0.142979	-2.80613	0.00489655	0.0197797	Down	0.357705	0.501294	0.481829	0.10983	0	0.109053	gi|694431046|ref|XP_009342968.1|	PREDICTED: uncharacterized protein LOC103934926 [Pyrus x bretschneideri]
pycom07g25540	56.0229	84.3636	27.6822	0.32813	-1.60766	6.83e-07	5.36e-06	Down	10.1677	8.78668	7.25954	3.23192	2.95788	2.75677	gi|1079230645|ref|XP_009368718.2|	PREDICTED: UDP-glycosyltransferase 88A1-like [Pyrus x bretschneideri]	UGT88B1
pycom07g25550	69.6741	102.708	36.6404	0.356745	-1.48704	5.44e-11	5.97e-10	Down	6.59629	5.0709	6.1054	2.08689	3.41849	2.47398	gi|1079230645|ref|XP_009368718.2|	PREDICTED: UDP-glycosyltransferase 88A1-like [Pyrus x bretschneideri]	UGT88A1	GO:0016758	transferase activity, transferring hexosyl groups
pycom07g25570	16.7802	29.8822	3.67827	0.123092	-3.02219	9.78e-07	7.54e-06	Down	0.96097	1.23715	0.552508	0.16691	0.0851365	0.0835884	gi|694385797|ref|XP_009368712.1|	PREDICTED: probable membrane-associated kinase regulator 5 [Pyrus x bretschneideri]	MAKR5	GO:0005886	plasma membrane
pycom07g25610	137.271	56.675	217.867	3.84415	1.94267	3.95e-30	8.56e-29	Up	2.86035	3.01439	3.16734	11.5162	10.8884	12.3968	gi|694385790|ref|XP_009368709.1|	PREDICTED: probable membrane-associated kinase regulator 6 [Pyrus x bretschneideri]	MAKR6
pycom07g25630	56.6535	14.3789	98.928	6.88006	2.78242	7.73e-23	1.4e-21	Up	0.25321	0.531715	0.511191	3.58039	3.13174	3.42509	gi|694385920|ref|XP_009368773.1|	PREDICTED: G-type lectin S-receptor-like serine/threonine-protein kinase At5g24080 [Pyrus x bretschneideri]	At5g24080	GO:0048544	recognition of pollen
pycom07g25640	57.4541	12.867	102.041	7.93048	2.98741	4.26e-21	7.33e-20	Up	0.287874	0.425617	0.527524	2.78042	4.565	3.44227	gi|657969871|ref|XP_008376667.1|	PREDICTED: G-type lectin S-receptor-like serine/threonine-protein kinase At5g24080 isoform X1 [Malus domestica]	At5g24080	GO:0006468,GO:0005524,GO:0004672	protein phosphorylation|ATP binding|protein kinase activity
pycom07g25650	246.391	394.085	98.6961	0.250443	-1.99744	8.33e-41	2.26e-39	Down	32.3812	31.5175	30.7786	6.39838	8.04424	8.83231	gi|694400995|ref|XP_009375568.1|	PREDICTED: uncharacterized protein LOC103964363 [Pyrus x bretschneideri]
pycom07g25720	16.889	10.4268	23.3513	2.23954	1.1632	0.0123834	0.0441421	Up	0.194162	0.283061	0.123552	0.432272	0.506109	0.491613	gi|657969886|ref|XP_008376675.1|	PREDICTED: putative pentatricopeptide repeat-containing protein At3g49142 [Malus domestica]	PCMP-H77	GO:0005515,GO:0008270	protein binding|zinc ion binding
pycom07g25760	317.526	207.725	427.328	2.05718	1.04067	1.4e-21	2.45e-20	Up	4.38874	4.58334	4.14453	7.5733	8.21324	9.18635	gi|694385766|ref|XP_009368697.1|	PREDICTED: hydroxyproline O-galactosyltransferase HPGT1-like [Pyrus x bretschneideri]	HPTG1	GO:0006486,GO:0016020,GO:0008378	protein glycosylation|membrane|galactosyltransferase activity
pycom07g25810	1570.75	2839.19	302.306	0.106476	-3.2314	1.3e-297	2.33e-295	Down	90.1733	83.2339	89.4468	9.79933	9.94224	8.83774	gi|694347615|ref|XP_009357335.1|	PREDICTED: ethylene-responsive transcription factor CRF4-like [Pyrus x bretschneideri]	CRF4	GO:0006355,GO:0003677,GO:0003700	regulation of transcription, DNA-templated|DNA binding|DNA-binding transcription factor activity
pycom07g25900	699.289	1388.73	9.84737	0.00709091	-7.13981	0	0	Down	33.1477	33.9836	32.9919	0.435149	0.447285	0.0792002	gi|694347258|ref|XP_009357327.1|	PREDICTED: probable WRKY transcription factor 53 [Pyrus x bretschneideri]	WRKY53	GO:0006355,GO:0003700,GO:0043565	regulation of transcription, DNA-templated|DNA-binding transcription factor activity|sequence-specific DNA binding
pycom07g26020	599.559	988.413	210.706	0.213176	-2.22988	2.18e-31	4.88e-30	Down	33.7983	32.4975	27.3183	6.21425	7.34177	6.30711	gi|694385713|ref|XP_009368671.1|	PREDICTED: uncharacterized protein At4g00950-like [Pyrus x bretschneideri]	At4g00950
pycom07g26070	100.792	57.684	143.901	2.49464	1.31883	4.22e-12	4.95e-11	Up	0.989531	0.620096	0.740351	1.77633	2.11452	2.03461	gi|694346373|ref|XP_009357315.1|	PREDICTED: starch synthase 1, chloroplastic/amyloplastic-like [Pyrus x bretschneideri]	SS1	GO:0004373	glycogen (starch) synthase activity	ko00500	Starch and sucrose metabolism
pycom07g26090	45.6102	77.1459	14.0744	0.182439	-2.45452	1.66e-09	1.64e-08	Down	0.800463	0.595861	0.87371	0.0984429	0.0554601	0.248669	gi|1079230551|ref|XP_018505611.1|	PREDICTED: uncharacterized protein LOC108865335 [Pyrus x bretschneideri]	GMI1
pycom07g26900	1601.4	2755.11	447.683	0.162492	-2.62156	2.28e-56	7.94e-55	Down	79.395	79.0211	68.7682	14.4723	13.4757	11.3408	gi|694364527|ref|XP_009361315.1|	PREDICTED: AAA-ATPase At2g46620-like [Pyrus x bretschneideri]	At2g46620	GO:0005524	ATP binding
pycom07g27020	134.12	68.297	199.944	2.92757	1.5497	1.09e-14	1.46e-13	Up	2.10881	1.52999	1.71304	4.96386	4.1528	5.99944	gi|694364448|ref|XP_009361294.1|	PREDICTED: growth-regulating factor 6 [Pyrus x bretschneideri]	GRF7	GO:0032502,GO:0006355,GO:0006351,GO:0005634,GO:0005524	developmental process|regulation of transcription, DNA-templated|transcription, DNA-templated|nucleus|ATP binding
pycom07g27200	59.0455	82.164	35.9271	0.43726	-1.19344	6.44e-06	4.48e-05	Down	5.29551	3.17848	4.84205	3.00713	1.71494	1.95363	gi|657970167|ref|XP_008376821.1|	PREDICTED: protein TRANSPARENT TESTA GLABRA 1 [Malus domestica]	TTG1	GO:0005515	protein binding
pycom07g27430	13.7146	7.15581	20.2733	2.83313	1.50239	0.00452852	0.0184698	Up	0.695393	0.607015	0.351256	1.37876	0.989293	1.70992	gi|694364308|ref|XP_009361258.1|	PREDICTED: uncharacterized protein LOC103951559 [Pyrus x bretschneideri]	NAKR2	GO:0030001,GO:0046872	metal ion transport|metal ion binding
pycom07g27470	1836	3346.43	325.568	0.0972882	-3.36159	0	0	Down	49.3588	49.5393	53.1558	4.4487	4.06062	4.21085	gi|694364305|ref|XP_009361257.1|	PREDICTED: NAC domain-containing protein 91-like isoform X2 [Pyrus x bretschneideri]	ILL3
pycom07g27510	3.65641	6.08592	1.2269	0.201596	-2.31046	0.0425005	0.124672	Down	0.0413018	0.17416	0.167445	0.0384316	0	0.0379507	gi|694364295|ref|XP_009361254.1|	PREDICTED: uncharacterized calcium-binding protein At1g02270 [Pyrus x bretschneideri]	At1g02270
pycom07g27900	296.322	410.678	181.967	0.44309	-1.17433	1.35e-25	2.63e-24	Down	20.4041	26.5994	23.2975	12.37	11.5106	9.58075	gi|694364147|ref|XP_009361206.1|	PREDICTED: probable gluconokinase isoform X1 [Pyrus x bretschneideri]	At2g16790	GO:0005975,GO:0016301	carbohydrate metabolic process|kinase activity	ko01200,ko00030	Carbon metabolism|Pentose phosphate pathway
pycom07g28120	227.155	310.218	144.092	0.464487	-1.10629	2.26e-18	3.54e-17	Down	4.858	13.034	23.0726	8.40115	2.36003	8.22947	gi|694364012|ref|XP_009361165.1|	PREDICTED: cellulose synthase-like protein D3 [Pyrus x bretschneideri]	CSLD3
pycom07g28140	2592.56	3691.11	1494.01	0.404759	-1.30487	2.5e-153	2.05e-151	Down	151.465	144.918	158.66	63.1387	69.6003	62.046	gi|694364005|ref|XP_009361163.1|	PREDICTED: TOM1-like protein 2 [Pyrus x bretschneideri]	TOL1	GO:0006886	intracellular protein transport
pycom08g00300	4.86832	7.90031	1.83632	0.232436	-2.10509	0.0273471	0.0863991	Down	0.102944	0.287688	0.242199	0.0315718	0	0.125492	gi|1162513747|ref|XP_020420200.1|	lysine histidine transporter-like 8 [Prunus persica]	AATL1
pycom08g00620	3.73325	7.16179	0.304712	0.0425469	-4.5548	0.00131302	0.00610968	Down	0.407778	0.365451	0.350379	0	0	0.052852	gi|657970718|ref|XP_008377124.1|	PREDICTED: uncharacterized protein At1g76070 [Malus domestica]	At1g76070
pycom08g00680	27.2323	17.9583	36.5062	2.03283	1.02349	0.00448955	0.0183358	Up	1.52936	0.809439	0.966843	3.87883	3.10404	3.09469	gi|657991369|ref|XP_008387910.1|	PREDICTED: E3 ubiquitin-protein ligase ATL23-like [Malus domestica]	ATL23
pycom08g00930	7.61314	3.23357	11.9927	3.70881	1.89096	0.010869	0.0394336	Up	0.0308347	0.0970432	0.156226	0.313613	0.377178	0.2827	gi|658058254|ref|XP_008364929.1|	PREDICTED: receptor protein kinase CLAVATA1-like [Malus domestica]	CLV1	GO:0006468,GO:0005524,GO:0004672	protein phosphorylation|ATP binding|protein kinase activity
pycom08g01010	66.6759	40.8564	92.4953	2.26391	1.17882	3.53e-07	2.87e-06	Up	2.20754	1.64116	1.96541	3.74674	2.7396	4.15866	gi|657991402|ref|XP_008387927.1|	PREDICTED: thaumatin-like protein 1b [Malus domestica]	TLP1
pycom08g01280	27.2325	36.9002	17.5647	0.476006	-1.07095	0.0123288	0.0439684	Down	1.16344	1.22655	1.81129	0.790892	1.09408	0.712165	gi|657991420|ref|XP_008387936.1|	PREDICTED: probable diphthine methyl ester synthase [Malus domestica]	At4g31790	GO:0017183,GO:0004164,GO:0008168	peptidyl-diphthamide biosynthetic process from peptidyl-histidine|diphthine synthase activity|methyltransferase activity
pycom08g01330	14.3915	5.37932	23.4036	4.35067	2.12124	7.86e-05	0.000467574	Up	1.06771	0.748432	0.709082	0.975082	2.38454	1.92556	gi|694316739|ref|XP_009335221.1|	PREDICTED: auxin-induced protein 15A [Pyrus x bretschneideri]	SAUR50	GO:0009733	response to auxin	ko04075	Plant hormone signal transduction
pycom08g01450	717.723	1172.78	262.664	0.223967	-2.15864	1.28e-157	1.08e-155	Down	31.2576	31.5873	31.952	7.45614	7.7276	6.34437	gi|694419441|ref|XP_009337677.1|	PREDICTED: aldehyde oxidase GLOX1-like [Pyrus x bretschneideri]	GLOX1
pycom08g01530	557.939	803.638	312.24	0.388534	-1.36389	3.13e-57	1.1e-55	Down	19.4687	22.1041	21.299	9.88017	10.243	10.1601	gi|694419459|ref|XP_009337686.1|	PREDICTED: 1-acylglycerol-3-phosphate O-acyltransferase-like [Pyrus x bretschneideri]	At4g24160	GO:0003824	catalytic activity
pycom08g01610	16.284	6.76059	25.8075	3.81734	1.93257	0.000104248	0.000606397	Up	0.254327	0	0.765128	0.925248	1.67493	1.81639	gi|1039919424|ref|XP_017183659.1|	PREDICTED: LOW QUALITY PROTEIN: SH3 domain-containing protein 2-like, partial [Malus domestica]	SH3P2
pycom08g01840	14.0435	9.35142	18.7355	2.00349	1.00252	0.0495957	0.141593	Up	0.111867	0.117644	0.132488	0.243497	0.176249	0.240823	gi|525327305|gb|AGR44466.1|	beta-D-galactosidase 7 [Pyrus x bretschneideri]	BGAL3	GO:0005975,GO:0030246,GO:0004553	carbohydrate metabolic process|carbohydrate binding|hydrolase activity, hydrolyzing O-glycosyl compounds
pycom08g01870	308.551	202.771	414.33	2.04334	1.03093	1.18e-20	2e-19	Up	4.98355	3.5844	4.15182	9.06666	9.17135	8.48536	gi|657970845|ref|XP_008377186.1|	PREDICTED: cytokinin dehydrogenase 5-like [Malus domestica]	CKX5	GO:0009690,GO:0055114,GO:0071949,GO:0003824,GO:0019139,GO:0050660,GO:0050660,GO:0016491	cytokinin metabolic process|oxidation-reduction process|FAD binding|catalytic activity|cytokinin dehydrogenase activity|flavin adenine dinucleotide binding|flavin adenine dinucleotide binding|oxidoreductase activity	ko00908	Zeatin biosynthesis
pycom08g01980	517.678	178.847	856.509	4.78907	2.25975	1.23e-125	8.5e-124	Up	10.1858	11.3771	9.19779	62.4976	57.3549	56.9795	gi|302398643|gb|ADL36616.1|	BZIP domain class transcription factor [Malus domestica]	BZIP44	GO:0006355,GO:0003700	regulation of transcription, DNA-templated|DNA-binding transcription factor activity
pycom08g02220	2009.87	1226.86	2792.88	2.27644	1.18678	1.22e-109	7.43e-108	Up	27.5613	26.3355	27.107	66.9542	63.4135	66.9933	gi|694378592|ref|XP_009365525.1|	PREDICTED: glucose-1-phosphate adenylyltransferase large subunit, chloroplastic/amyloplastic-like [Pyrus x bretschneideri]	AGPS1	GO:0009058,GO:0005978,GO:0008878,GO:0016779	biosynthetic process|glycogen biosynthetic process|glucose-1-phosphate adenylyltransferase activity|nucleotidyltransferase activity	ko00520,ko00500	Amino sugar and nucleotide sugar metabolism|Starch and sucrose metabolism
pycom08g02240	232.842	150.047	315.637	2.10359	1.07285	2.02e-17	3.06e-16	Up	3.87596	3.2571	3.85376	7.46473	7.24416	7.84088	gi|694378599|ref|XP_009365529.1|	PREDICTED: mannan endo-1,4-beta-mannosidase 7-like [Pyrus x bretschneideri]	MAN7	GO:0005975,GO:0004553	carbohydrate metabolic process|hydrolase activity, hydrolyzing O-glycosyl compounds	ko00051	Fructose and mannose metabolism
pycom08g02360	6418.29	9297	3539.57	0.380722	-1.39319	5.56e-254	7.96e-252	Down	427.108	436.854	396.123	181.576	181.433	190.01	gi|694378624|ref|XP_009365539.1|	PREDICTED: uncharacterized protein LOC103955387 isoform X2 [Pyrus x bretschneideri]
pycom08g02380	29.479	46.0906	12.8674	0.279176	-1.84075	2.54e-07	2.09e-06	Down	1.44663	0.625069	0.648173	0.354203	0.0804694	0.549041	gi|694378631|ref|XP_009365542.1|	PREDICTED: tubby-like F-box protein 5 [Pyrus x bretschneideri]	TULP5	GO:0005515	protein binding
pycom08g02780	50.5122	69.3608	31.6635	0.456505	-1.1313	1.8e-05	0.000117608	Down	0.706623	0.914406	0.614914	0.395679	0.388889	0.255096	gi|1079227066|ref|XP_018504996.1|	PREDICTED: uncharacterized protein LOC103955491 isoform X1 [Pyrus x bretschneideri]
pycom08g02950	7.66561	1.768	13.5632	7.67153	2.93951	0.000302039	0.00160914	Up	0.113744	0	0.229212	0.734045	0.749659	0.520405	gi|1079227085|ref|XP_018505001.1|	PREDICTED: probable calcium-binding protein CML41 [Pyrus x bretschneideri]	CML41	GO:0005509	calcium ion binding
pycom08g02960	1324.03	2065.3	582.754	0.282164	-1.82539	6.19e-187	6.42e-185	Down	32.8276	34.8408	32.6467	11.89	11.9642	11.4304	gi|694378788|ref|XP_009365618.1|	PREDICTED: protein DA1-like [Pyrus x bretschneideri]	DA1
pycom08g03050	1294.18	2355.19	233.18	0.099007	-3.33633	1.17e-128	8.26e-127	Down	66.1263	64.264	57.592	7.55716	7.4285	5.13551	gi|657971193|ref|XP_008377370.1|	PREDICTED: allene oxide synthase 1, chloroplastic-like [Malus domestica]	AOS1	GO:0055114,GO:0020037,GO:0005506,GO:0004497,GO:0016705	oxidation-reduction process|heme binding|iron ion binding|monooxygenase activity|oxidoreductase activity, acting on paired donors, with incorporation or reduction of molecular oxygen	ko00592	alpha-Linolenic acid metabolism
pycom08g03080	11.811	2.11382	21.5082	10.1751	3.34697	6.38e-07	5.02e-06	Up	0.120024	0	0	0.839945	0.913157	0.77906	gi|694378829|ref|XP_009365637.1|	PREDICTED: uncharacterized protein LOC103955463 [Pyrus x bretschneideri]	JGB	GO:0005515	protein binding
pycom08g03680	21.3052	31.8637	10.7467	0.337272	-1.56802	0.000159966	0.000901789	Down	0.233539	0.147545	0.425754	0.0867506	0.0442504	0.171888	gi|587886077|gb|EXB74911.1|	G-protein coupled receptor 1 [Morus notabilis]
pycom08g04020	119.188	186.436	51.9392	0.27859	-1.84378	3.01e-11	3.35e-10	Down	6.10436	6.92838	4.30696	1.98422	1.69564	1.93	gi|694356626|ref|XP_009359057.1|	PREDICTED: glutamate receptor 2.8-like [Pyrus x bretschneideri]	GLR2.2	GO:0007186,GO:0016021,GO:0004930	G protein-coupled receptor signaling pathway|integral component of membrane|G protein-coupled receptor activity
pycom08g04090	106.055	150.013	62.0962	0.413938	-1.27252	5.55e-05	0.00033849	Down	2.53502	1.81853	1.51591	0.892955	0.922472	0.801865	gi|694356635|ref|XP_009359058.1|	PREDICTED: glutamate receptor 2.7-like [Pyrus x bretschneideri]	GLR2.7	GO:0016020,GO:0004970	membrane|ionotropic glutamate receptor activity
pycom08g04150	255.11	418.576	91.6442	0.218943	-2.19137	2.74e-66	1.08e-64	Down	22.5147	23.4984	24.9962	5.77952	3.70649	4.61967	gi|694356652|ref|XP_009359063.1|	PREDICTED: zinc finger protein CONSTANS-LIKE 4-like isoform X1 [Pyrus x bretschneideri]	COL4	GO:0005515	protein binding
pycom08g04350	55.7227	35.1697	76.2758	2.1688	1.11689	9.59e-06	6.52e-05	Up	2.61387	1.38022	1.86674	3.24242	5.00573	2.17406	gi|694356751|ref|XP_009359086.1|	PREDICTED: uncharacterized protein LOC103949701 isoform X1 [Pyrus x bretschneideri]		GO:0051301,GO:0007059,GO:0000940,GO:0005876,GO:0008017	cell division|chromosome segregation|condensed chromosome outer kinetochore|spindle microtubule|microtubule binding
pycom08g04690	1116.74	1840.73	392.746	0.213364	-2.22861	4.85e-234	6.43e-232	Down	59.4761	53.3475	57.8357	10.1139	11.0376	9.08366	gi|694441045|ref|XP_009347300.1|	PREDICTED: chorismate mutase 2-like [Pyrus x bretschneideri]	CM2	GO:0009073,GO:0046417,GO:0004106	aromatic amino acid family biosynthetic process|chorismate metabolic process|chorismate mutase activity	ko01230,ko00400	Biosynthesis of amino acids|Phenylalanine, tyrosine and tryptophan biosynthesis
pycom08g04760	2269.25	3498.5	1040.01	0.297274	-1.75014	1.13e-40	3.05e-39	Down	76.2213	83.9749	68.8602	27.4609	25.3565	23.4448	gi|694441064|ref|XP_009347307.1|	PREDICTED: probable WRKY transcription factor 40 isoform X1 [Pyrus x bretschneideri]	WRKY40	GO:0006355,GO:0003700,GO:0043565	regulation of transcription, DNA-templated|DNA-binding transcription factor activity|sequence-specific DNA binding
pycom08g04880	2.81009	5.31546	0.304712	0.0573255	-4.12468	0.0109435	0.0396606	Down	0.0691027	0.0364667	0.175728	0	0	0	gi|694451267|ref|XP_009350851.1|	PREDICTED: brassinosteroid-related acyltransferase 1-like [Pyrus x bretschneideri]	BAT1	GO:0016747	transferase activity, transferring acyl groups other than amino-acyl groups	ko00073	Cutin, suberine and wax biosynthesis
pycom08g04960	905.384	1520.8	289.967	0.190667	-2.39087	3.14e-224	3.92e-222	Down	61.4462	55.0873	54.6012	11.6147	12.2885	10.6455	gi|657971772|ref|XP_008377675.1|	PREDICTED: uncharacterized protein LOC103440754 [Malus domestica]
pycom08g05240	350.582	576.358	124.806	0.216543	-2.20728	4.83e-89	2.41e-87	Down	19.4469	20.0295	21.2548	4.42923	4.21008	4.32316	gi|657971806|ref|XP_008377691.1|	PREDICTED: probable ADP,ATP carrier protein At5g56450 [Malus domestica]	At5g56450	GO:0055085,GO:0005743,GO:0022857	transmembrane transport|mitochondrial inner membrane|transmembrane transporter activity	ko04020,ko04022	Calcium signaling pathway|cGMP-PKG signaling pathway
pycom08g05470	435.94	627.018	244.861	0.390517	-1.35654	2.84e-46	8.54e-45	Down	14.0711	14.0556	13.2922	5.67703	6.38895	5.1434	gi|694412852|ref|XP_009334722.1|	PREDICTED: uncharacterized protein LOC103927515 [Pyrus x bretschneideri]	ALP1
pycom08g05850	49.378	27.7484	71.0077	2.55898	1.35557	5.15e-07	4.11e-06	Up	0.757297	1.26933	0.660945	1.98373	2.25609	1.98108	gi|694412775|ref|XP_009334686.1|	PREDICTED: myb-related protein 308-like [Pyrus x bretschneideri]	C1	GO:0003677	DNA binding
pycom08g06000	568.991	268.471	869.512	3.23876	1.69544	6.26e-84	2.99e-82	Up	11.8507	12.226	12.0197	39.8701	42.9501	37.7833	gi|694418288|ref|XP_009337155.1|	PREDICTED: uncharacterized protein LOC103929654 [Pyrus x bretschneideri]
pycom08g06030	1394.24	2158.69	629.798	0.29175	-1.77719	5.63e-185	5.78e-183	Down	27.5073	29.9431	29.0216	14.712	13.1897	13.2137	gi|694418281|ref|XP_009337152.1|	PREDICTED: fatty-acid-binding protein 2-like [Pyrus x bretschneideri]	FAP2	GO:0016872	intramolecular lyase activity
pycom08g06230	37.558	15.7133	59.4027	3.7804	1.91854	2.3e-08	2.08e-07	Up	0.837929	0.53672	0.656789	2.20473	3.36789	2.34698	gi|694418236|ref|XP_009337132.1|	PREDICTED: homeobox-leucine zipper protein HAT22-like [Pyrus x bretschneideri]	HAT22	GO:0006355,GO:0003677,GO:0003700,GO:0043565	regulation of transcription, DNA-templated|DNA binding|DNA-binding transcription factor activity|sequence-specific DNA binding
pycom08g06370	481.511	730.634	232.387	0.318062	-1.65262	2.04e-71	8.5e-70	Down	37.4588	38.5877	33.5746	10.962	13.2926	13.1036	gi|657976422|ref|XP_008380097.1|	PREDICTED: probable xyloglucan glycosyltransferase 12 [Malus domestica]	CSLC12
pycom08g06380	652.965	964.434	341.496	0.354089	-1.49781	4.28e-77	1.89e-75	Down	34.3287	32.2127	29.1133	11.0904	11.4542	12.8641	gi|1216980930|ref|XP_021687333.1|	probable xyloglucan glycosyltransferase 9 isoform X2 [Hevea brasiliensis]	CSLC10
pycom08g06390	298.004	429.704	166.304	0.387021	-1.36951	6.67e-34	1.58e-32	Down	4.0512	3.63678	3.39087	1.1165	1.79735	1.45818	gi|1039920894|ref|XP_017183997.1|	PREDICTED: probable xyloglucan glycosyltransferase 12 [Malus domestica]	CSLC7
pycom08g06410	9.53147	15.9898	3.07314	0.192194	-2.37937	0.00358147	0.0150435	Down	0.375961	0.0927778	0.246606	0.0820577	0.0416094	0.0613901	gi|657976428|ref|XP_008380100.1|	PREDICTED: AP2-like ethylene-responsive transcription factor ANT [Malus domestica]	ANT	GO:0006355,GO:0003677,GO:0003700	regulation of transcription, DNA-templated|DNA binding|DNA-binding transcription factor activity
pycom08g06540	22.1395	12.9363	31.3427	2.42285	1.2767	0.00165187	0.00752051	Up	0.69599	1.83931	2.80113	2.88696	3.01274	3.75705	gi|1139800754|gb|ONI33372.1|	hypothetical protein PRUPE_1G419900 [Prunus persica]
pycom08g06590	353.263	487.1	219.426	0.450474	-1.15048	9.33e-29	1.96e-27	Down	12.8519	12.2276	11.7989	6.28456	5.441	6.01018	gi|694400074|ref|XP_009375140.1|	PREDICTED: U-box domain-containing protein 30-like [Pyrus x bretschneideri]	PUB31	GO:0016567,GO:0004842	protein ubiquitination|ubiquitin-protein transferase activity
pycom08g06660	15.2768	25.0149	5.53874	0.221418	-2.17516	2.1e-05	0.000135667	Down	0.924071	0.72608	0.658182	0.258832	0.261784	0.0428484	gi|694400096|ref|XP_009375150.1|	PREDICTED: uncharacterized protein LOC103963994 [Pyrus x bretschneideri]
pycom08g06700	87.5926	57.3866	117.799	2.05272	1.03754	2.46e-07	2.03e-06	Up	3.04647	3.2927	2.51774	5.939	7.30163	5.15078	gi|694400101|ref|XP_009375152.1|	PREDICTED: LIM domain-containing protein WLIM1-like [Pyrus x bretschneideri]	WLIM1
pycom08g06730	7.02838	13.4393	0.617473	0.0459454	-4.44394	0.0086372	0.0324404	Down	0	0.403716	0	0	0	0	gi|388499556|gb|AFK37844.1|	unknown [Medicago truncatula]	At3g26560			ko03040	Spliceosome
pycom08g06740	693.386	985.678	401.093	0.406921	-1.29718	2.33e-62	8.67e-61	Down	40.1729	36.7046	42.832	14.4475	19.8301	10.5319	gi|694400105|ref|XP_009375155.1|	PREDICTED: uncharacterized protein LOC103963999 [Pyrus x bretschneideri]
pycom08g06820	11.9669	6.42027	17.5135	2.72784	1.44776	0.0110209	0.0399171	Up	0.0598502	0.0630232	0.030214	0.110848	0.224953	0.109465	gi|694326336|ref|XP_009354087.1|	PREDICTED: probable disease resistance protein At4g27220 isoform X2 [Pyrus x bretschneideri]	At4g27220	GO:0043531	ADP binding
pycom08g06850	15.435	21.9559	8.91417	0.406003	-1.30044	0.00780741	0.0296848	Down	0.422107	0.444524	0.223903	0.24327	0.113609	0.0923178	gi|694326524|ref|XP_009354174.1|	PREDICTED: disease resistance protein RPS2-like [Pyrus x bretschneideri]	At4g27220	GO:0043531	ADP binding
pycom08g06990	25.3117	38.315	12.3084	0.321243	-1.63826	1.71e-05	0.000112294	Down	2.19135	2.30242	1.4828	0.34128	1.15562	0.674459	gi|1130863905|dbj|GAV56572.1|	hypothetical protein CFOL_v3_00114 [Cephalotus follicularis]
pycom08g07100	10373.8	17252.7	3494.88	0.202571	-2.3035	0	0	Down	881.045	874.661	841.415	184.633	194.722	180.265	gi|694326374|ref|XP_009354104.1|	PREDICTED: zinc finger protein ZAT10 [Pyrus x bretschneideri]	ZAT10	GO:0003676	nucleic acid binding
pycom08g07400	3.88879	7.15581	0.621771	0.0868904	-3.52466	0.00390867	0.0162537	Down	0	0.327737	0	0	0	0	gi|1079213835|ref|XP_018502480.1|	PREDICTED: uncharacterized protein LOC108867101 [Pyrus x bretschneideri]
pycom08g07430	14.9928	28.742	1.24354	0.0432657	-4.53063	2.74e-06	2e-05	Down	2.5595	2.31298	0.897465	0	0.412877	0	gi|1139800890|gb|ONI33508.1|	hypothetical protein PRUPE_1G429400 [Prunus persica]
pycom08g07550	269.155	432.935	105.376	0.2434	-2.0386	1.27e-61	4.68e-60	Down	11.8724	13.5683	12.6987	3.19441	2.73379	3.79318	gi|694326486|ref|XP_009354156.1|	PREDICTED: cyclin-D3-1-like [Pyrus x bretschneideri]	CYCD3-1	GO:0005634	nucleus	ko04075	Plant hormone signal transduction
pycom08g07690	462.586	855.738	69.4336	0.0811389	-3.62346	3.98e-234	5.3e-232	Down	35.1237	35.0998	32.7642	3.20611	2.56691	2.43865	gi|657972423|ref|XP_008378007.1|	PREDICTED: probable WRKY transcription factor 7 [Malus domestica]	WRKY7	GO:0006355,GO:0003700,GO:0043565	regulation of transcription, DNA-templated|DNA-binding transcription factor activity|sequence-specific DNA binding
pycom08g07780	10.319	17.88	2.75796	0.154248	-2.69668	4.08e-05	0.00025437	Down	1.8754	2.70541	2.12772	0.432795	0.221481	0	gi|657972437|ref|XP_008378016.1|	PREDICTED: uncharacterized protein LOC103441096 [Malus domestica]
pycom08g07790	24.339	41.301	7.37693	0.178614	-2.48508	1.93e-09	1.9e-08	Down	1.55998	1.86102	1.34524	0.0646842	0.333409	0.12812	gi|657972437|ref|XP_008378016.1|	PREDICTED: uncharacterized protein LOC103441096 [Malus domestica]
pycom08g07940	7.60338	3.533	11.6738	3.30421	1.7243	0.0204608	0.0676987	Up	0.0332071	0	0.100425	0.246006	0.155765	0.335643	gi|658043493|ref|XP_008357384.1|	PREDICTED: nigrin b-like [Malus domestica]	SNA-If	GO:0017148,GO:0030598	negative regulation of translation|rRNA N-glycosylase activity
pycom08g08030	8.12139	3.96014	12.2826	3.10157	1.633	0.0203339	0.0673457	Up	0.102426	0.0863878	0.0414651	0.227605	0.115556	0.187697	gi|1039920115|ref|XP_017183810.1|	PREDICTED: putative disease resistance protein RGA3 [Malus domestica]	RGA4	GO:0043531	ADP binding
pycom08g08220	587.23	1017.48	156.983	0.154286	-2.69632	1.54e-190	1.64e-188	Down	26.2025	27.2419	25.6299	5.74227	3.50165	4.32781	gi|694444360|ref|XP_009348705.1|	PREDICTED: alpha-amylase-like [Pyrus x bretschneideri]	AMY1.1	GO:0005975,GO:0005975,GO:0004556,GO:0005509,GO:0003824,GO:0043169	carbohydrate metabolic process|carbohydrate metabolic process|alpha-amylase activity|calcium ion binding|catalytic activity|cation binding	ko00500	Starch and sucrose metabolism
pycom08g08650	44.8878	87.3056	2.46989	0.0282902	-5.14355	3.66e-33	8.47e-32	Down	1.31147	2.05685	1.73511	0.0927844	0	0	gi|1079232271|ref|XP_018505964.1|	PREDICTED: patatin-like protein 2 [Pyrus x bretschneideri]	PLP2	GO:0006629	lipid metabolic process
pycom08g08700	3.38004	6.1383	0.621771	0.101294	-3.30338	0.0112787	0.0407225	Down	0.14303	0.349094	0.289	0	0.0891723	0	gi|1079232271|ref|XP_018505964.1|	PREDICTED: patatin-like protein 2 [Pyrus x bretschneideri]	PLP2	GO:0006629	lipid metabolic process
pycom08g08910	7.81765	4.26304	11.3723	2.66764	1.41556	0.0497652	0.141996	Up	0.0466309	0	0.0712908	0.108334	0.176078	0.106909	gi|1079232307|ref|XP_009370189.2|	PREDICTED: uncharacterized protein LOC103959562 [Pyrus x bretschneideri]	dapb3	GO:0006508,GO:0008236	proteolysis|serine-type peptidase activity
pycom08g08930	41.0165	77.4473	4.58568	0.0592104	-4.07801	9.55e-28	1.96e-26	Down	4.02256	3.28679	2.60048	0.257718	0	0.253753	gi|694389014|ref|XP_009370160.1|	PREDICTED: transcriptional activator Myb-like [Pyrus x bretschneideri]	MYB73	GO:0003677	DNA binding
pycom08g09100	18.402	34.9572	1.84679	0.0528302	-4.24249	9.13e-12	1.05e-10	Down	5.7698	2.09931	5.32114	0	0.427488	0	gi|694365326|ref|XP_009361547.1|	PREDICTED: oleosin 16 kDa-like [Pyrus x bretschneideri]	OL3	GO:0016021,GO:0012511	integral component of membrane|monolayer-surrounded lipid storage body
pycom08g09140	124.459	173.592	75.3254	0.433921	-1.2045	1.04e-12	1.26e-11	Down	4.85088	5.59551	5.32049	3.58518	2.02981	1.68781	gi|658003945|ref|XP_008337072.1|	PREDICTED: ATP-dependent 6-phosphofructokinase 3-like [Malus domestica]	PFK3	GO:0006096,GO:0003872	glycolytic process|6-phosphofructokinase activity	ko00680,ko03018,ko00052,ko01200,ko04152,ko01230,ko00030,ko00051,ko00010	Methane metabolism|RNA degradation|Galactose metabolism|Carbon metabolism|AMPK signaling pathway|Biosynthesis of amino acids|Pentose phosphate pathway|Fructose and mannose metabolism|Glycolysis / Gluconeogenesis
pycom08g09230	8.57349	17.147	0	0	-	1.32e-09	1.31e-08	Down	0.341487	0.359542	0.171184	0	0	0	gi|658043530|ref|XP_008357403.1|	PREDICTED: auxin-responsive protein IAA2-like [Malus domestica]	IAA26	GO:0006355,GO:0005634,GO:0005515	regulation of transcription, DNA-templated|nucleus|protein binding	ko04075	Plant hormone signal transduction
pycom08g09360	13.6522	8.56949	18.735	2.18624	1.12845	0.0314469	0.0971191	Up	0.0650022	0.0912736	0.220714	0.224333	0.226052	0.14059	gi|658309732|ref|NP_001280750.1|	homeobox-leucine zipper protein ATHB-8 [Malus domestica]	ATHB-8	GO:0003677,GO:0008289	DNA binding|lipid binding
pycom08g09390	26.8843	13.6978	40.0709	2.92535	1.54861	0.00953109	0.0352408	Up	0.463242	0.775717	0.141587	1.24909	2.01192	0.982473	gi|1040975390|ref|NP_001315902.1|	GATA transcription factor 12-like [Malus domestica]	GATA12	GO:0045893,GO:0006355,GO:0005634,GO:0003677,GO:0043565,GO:0008270,GO:0008270	positive regulation of transcription, DNA-templated|regulation of transcription, DNA-templated|nucleus|DNA binding|sequence-specific DNA binding|zinc ion binding|zinc ion binding
pycom08g09400	64.4677	36.9925	91.9428	2.48544	1.3135	2.84e-08	2.56e-07	Up	1.33855	2.38066	2.39599	4.15836	6.13668	5.24686	gi|657972589|ref|XP_008378081.1|	PREDICTED: mitogen-activated protein kinase kinase kinase 1 [Malus domestica]	Map3k1	GO:0061630,GO:0008270	ubiquitin protein ligase activity|zinc ion binding
pycom08g09510	42.2238	24.1426	60.3049	2.49787	1.3207	1.06e-05	7.14e-05	Up	1.21637	0.736539	1.0164	3.51934	2.95926	2.50278	gi|806638515|ref|NP_001292812.1|	ethylene-responsive transcription factor TINY-like [Malus domestica]	DREB3	GO:0006355,GO:0003677,GO:0003700	regulation of transcription, DNA-templated|DNA binding|DNA-binding transcription factor activity
pycom08g09790	822.942	528.523	1117.36	2.11412	1.08006	1.43e-30	3.14e-29	Up	6.99251	7.35352	9.51183	17.5191	18.9777	17.6541	gi|658024458|ref|XP_008347631.1|	PREDICTED: aspartate aminotransferase, cytoplasmic-like [Malus domestica]		GO:0009058,GO:0006520,GO:0003824,GO:0003824,GO:0030170,GO:0008483	biosynthetic process|cellular amino acid metabolic process|catalytic activity|catalytic activity|pyridoxal phosphate binding|transaminase activity	ko00710,ko00400,ko00950,ko00350,ko01200,ko00330,ko01210,ko01230,ko00250,ko00220,ko00960,ko00270,ko00360	Carbon fixation in photosynthetic organisms|Phenylalanine, tyrosine and tryptophan biosynthesis|Isoquinoline alkaloid biosynthesis|Tyrosine metabolism|Carbon metabolism|Arginine and proline metabolism|2-Oxocarboxylic acid metabolism|Biosynthesis of amino acids|Alanine, aspartate and glutamate metabolism|Arginine biosynthesis|Tropane, piperidine and pyridine alkaloid biosynthesis|Cysteine and meth…
pycom08g09990	6.76968	10.7876	2.75178	0.255088	-1.97093	0.0122855	0.0438453	Down	0.198936	0.247765	0.199704	0.14581	0	0.146013	gi|694398153|ref|XP_009374267.1|	PREDICTED: uncharacterized protein LOC103963212 isoform X1 [Pyrus x bretschneideri]	ITPK1
pycom08g10250	36.536	52.5058	20.5662	0.391694	-1.3522	2.57e-05	0.000164103	Down	0	3.78674	3.37831	0	0	1.51636	gi|658031760|ref|XP_008351367.1|	PREDICTED: basic leucine zipper 9-like [Malus domestica]
pycom08g10340	919.509	1376.93	462.092	0.335596	-1.5752	9.56e-58	3.39e-56	Down	52.1912	47.944	58.6245	13.3706	16.3866	13.0246	gi|694401356|ref|XP_009375733.1|	PREDICTED: gamma-glutamylcyclotransferase 2-1-like [Pyrus x bretschneideri]	GGCT2;2	GO:0006751,GO:0003839	glutathione catabolic process|gamma-glutamylcyclotransferase activity
pycom08g10440	517.249	738.834	295.664	0.400177	-1.32129	8.16e-51	2.64e-49	Down	24.0387	22.4924	24.8226	10.2975	10.1123	9.35108	gi|694324622|ref|XP_009353319.1|	PREDICTED: probable nucleoredoxin 3 [Pyrus x bretschneideri]	At4g31240	GO:0045454	cell redox homeostasis
pycom08g10600	311.227	418.484	203.969	0.487399	-1.03682	1.81e-21	3.15e-20	Down	20.725	22.3653	20.0624	11.3175	11.0378	9.21152
pycom08g10710	10.8594	18.6475	3.07127	0.164701	-2.60208	4.19e-05	0.000260711	Down	1.71867	1.81106	1.29944	0.592829	0.609661	0.780586	gi|694324767|ref|XP_009353382.1|	PREDICTED: uncharacterized protein LOC103944638 [Pyrus x bretschneideri]
pycom08g10770	16.4992	24.695	8.30341	0.336239	-1.57244	0.000901988	0.00434279	Down	0	0	0	0	0	0
pycom08g10780	1630.99	2196.42	1065.56	0.485134	-1.04355	8.59e-77	3.79e-75	Down	19.3592	18.7798	20.445	9.10121	9.76041	9.69035	gi|1079260998|ref|XP_018501226.1|	PREDICTED: putative disease resistance protein At3g14460, partial [Pyrus x bretschneideri]	RPPL1	GO:0043531	ADP binding
pycom08g10910	218.791	323.179	114.404	0.353995	-1.4982	2.28e-30	4.97e-29	Down	3.67367	3.80824	3.54556	1.3284	1.41168	1.37485	gi|658058721|ref|XP_008365172.1|	PREDICTED: putative disease resistance RPP13-like protein 1 [Malus domestica]	RPPL1	GO:0043531	ADP binding
pycom08g11170	1.45386	2.90772	0	0	-	0.0474962	0.136917	Down	0.12752	0.266444	0	0	0	0	gi|694422039|ref|XP_009338849.1|	PREDICTED: uncharacterized protein LOC103931154 [Pyrus x bretschneideri]
pycom08g11310	64.4038	119.901	8.90666	0.0742835	-3.75081	6.34e-39	1.65e-37	Down	1.57347	1.63317	1.33564	0.1846	0.109171	0.18467	gi|694405001|ref|XP_009377361.1|	PREDICTED: nucleolin 1-like [Pyrus x bretschneideri]
pycom08g11380	147.653	80.6559	214.651	2.66132	1.41214	1.9e-13	2.39e-12	Up	2.28983	2.44715	3.21856	7.61252	6.66955	8.98384	gi|694405024|ref|XP_009377372.1|	PREDICTED: uncharacterized protein LOC103965985 [Pyrus x bretschneideri]	FLZ11
pycom08g11390	24.8123	16.1095	33.5152	2.08046	1.0569	0.00556736	0.0220932	Up	0.143052	0.151069	0.381737	0.56796	0.506877	0.492689	gi|694405026|ref|XP_009377373.1|	PREDICTED: pentatricopeptide repeat-containing protein At3g22690-like [Pyrus x bretschneideri]	PCMP-H56	GO:0005515,GO:0008270	protein binding|zinc ion binding
pycom08g12120	20.6792	12.0995	29.2589	2.41819	1.27393	0.00594692	0.0234195	Up	2.52665	0.377958	0.708072	5.12667	7.7991	4.14752	gi|657996667|ref|XP_008390699.1|	PREDICTED: leucine-rich repeat receptor-like serine/threonine-protein kinase At1g17230 isoform X1 [Malus domestica]	At1g17230	GO:0005515	protein binding
pycom08g12390	216.158	143.445	288.871	2.01381	1.00992	8.88e-15	1.2e-13	Up	10.2373	6.58851	9.08833	16.7196	16.2358	16.9125	gi|658309436|ref|NP_001280752.1|	transcription factor HY5 [Malus domestica]	HY5	GO:0006355,GO:0005634,GO:0003677,GO:0003700	regulation of transcription, DNA-templated|nucleus|DNA binding|DNA-binding transcription factor activity
pycom08g12600	552.735	356.794	748.676	2.09834	1.06925	2.42e-16	3.48e-15	Up	33.2124	24.2328	20.1586	68.5177	65.656	50.7611	gi|694404045|ref|XP_009376923.1|	PREDICTED: EIN3-binding F-box protein 1-like [Pyrus x bretschneideri]	EBF1	GO:0005515	protein binding	ko04075	Plant hormone signal transduction
pycom08g12610	690.424	951.28	429.569	0.45157	-1.14698	4.95e-34	1.18e-32	Down	14.3932	11.0711	13.3872	6.97947	6.87835	8.45288	gi|694404027|ref|XP_009376914.1|	PREDICTED: protein WVD2-like 5 [Pyrus x bretschneideri]	WDL5
pycom08g12690	38.2087	72.7286	3.68874	0.0507192	-4.30132	2.13e-27	4.32e-26	Down	1.56087	1.54009	1.76401	0.0934592	0.0949265	0.0693667	gi|657973220|ref|XP_008378399.1|	PREDICTED: uncharacterized protein LOC103441494 [Malus domestica]
pycom08g12770	7.95147	3.92821	11.9747	3.04839	1.60805	0.0246473	0.0790365	Up	0.646635	0.228119	0	0.765497	0.615628	1.11672	gi|1079262561|ref|XP_018501532.1|	PREDICTED: uncharacterized protein LOC103941317 [Pyrus x bretschneideri]	SNRNP25	GO:0000398,GO:0005689	mRNA splicing, via spliceosome|U12-type spliceosomal complex
pycom08g13110	27.0674	36.9631	17.1717	0.464563	-1.10605	0.00226601	0.00999308	Down	0.957585	1.58989	2.19002	0.624478	0.387899	0.985381	gi|60280849|gb|AAX18317.1|	major allergen Mal d 1.03D [Malus domestica]	PRUA1	GO:0006952	defense response
pycom08g13280	1207.06	1922.8	491.313	0.25552	-1.96849	2.47e-200	2.7e-198	Down	98.8319	94.7161	99.2005	28.1263	27.5824	25.6715	gi|657973245|ref|XP_008378413.1|	PREDICTED: uncharacterized protein LOC103441514 [Malus domestica]
pycom08g13290	80.0781	130.325	29.8313	0.228899	-2.12722	6.11e-22	1.08e-20	Down	9.62441	9.4093	9.11217	2.34887	2.93815	1.33392	gi|694330371|ref|XP_009355890.1|	PREDICTED: uncharacterized protein LOC103946821 [Pyrus x bretschneideri]
pycom08g13350	188.142	286.83	89.454	0.311872	-1.68098	2.64e-32	6.03e-31	Down	9.5657	9.2179	8.12958	2.93504	3.47382	2.85851	gi|694430277|ref|XP_009342627.1|	PREDICTED: uncharacterized protein LOC103934597 [Pyrus x bretschneideri]
pycom08g14050	10.3725	5.35588	15.3891	2.8733	1.52271	0.013703	0.0481354	Up	0.589067	0.309703	0.0749214	0.955452	0.902475	0.605095	gi|1079261224|ref|XP_018501271.1|	PREDICTED: photosystem II 22 kDa protein, chloroplastic [Pyrus x bretschneideri]	PSBS			ko00195	Photosynthesis
pycom08g14080	37.164	53.423	20.905	0.391311	-1.35361	1.23e-05	8.23e-05	Down	2.43501	1.74596	1.56633	0.943951	0.862104	0.685107	gi|657991937|ref|XP_008388221.1|	PREDICTED: uncharacterized protein LOC103450634 [Malus domestica]
pycom08g14230	138.433	185.543	91.3232	0.492195	-1.0227	6.75e-05	0.000406085	Down	11.4565	9.02462	8.27649	4.11376	3.82267	4.48617	gi|1079251958|ref|XP_018499426.1|	PREDICTED: ethylene-responsive transcription factor ERF014-like [Pyrus x bretschneideri]	ERF012	GO:0006355,GO:0003677,GO:0003700	regulation of transcription, DNA-templated|DNA binding|DNA-binding transcription factor activity
pycom08g14550	1653.82	2281.35	1026.29	0.449861	-1.15245	2.26e-93	1.18e-91	Down	27.6679	27.6169	29.4013	15.3463	14.6981	14.0086	gi|1079252881|ref|XP_018499621.1|	PREDICTED: oxysterol-binding protein-related protein 1C-like isoform X3 [Pyrus x bretschneideri]	ORP1C
pycom08g14810	5.96342	9.76111	2.16573	0.221873	-2.17219	0.0141233	0.0493458	Down	0.250076	0.947972	0.417033	0.0753671	0.308644	0.0764191	gi|1079228977|ref|XP_018505319.1|	PREDICTED: uncharacterized protein LOC108867926 [Pyrus x bretschneideri]
pycom08g15060	4.49541	7.1588	1.83202	0.255912	-1.96628	0.0470431	0.135781	Down	2.66384	2.1268	1.30282	0	0	0.581878	gi|1139802387|gb|ONI35005.1|	hypothetical protein PRUPE_1G509800 [Prunus persica]
pycom08g15420	7238.51	10120.8	4356.24	0.430425	-1.21616	7.39e-204	8.3e-202	Down	406.666	393.718	409.103	183.747	187.205	183.931	gi|844621816|gb|AKN10299.1|	transcription factor ERF6 [Eriobotrya japonica]	RAP2-4	GO:0006355,GO:0003677,GO:0003700	regulation of transcription, DNA-templated|DNA binding|DNA-binding transcription factor activity
pycom08g15480	39.3859	52.9584	25.8134	0.487428	-1.03674	0.000560241	0.00282354	Down	2.41838	1.86772	1.89404	0.604436	1.25292	1.39012	gi|694395684|ref|XP_009373158.1|	PREDICTED: flocculation protein FLO11-like [Pyrus x bretschneideri]	CAMBP25
pycom08g15950	2446.5	4562.76	330.235	0.0723762	-3.78834	2.79e-164	2.45e-162	Down	233.223	244.022	208.316	17.4429	18.9161	16.9975	gi|694428371|ref|XP_009341758.1|	PREDICTED: protein EXORDIUM-like [Pyrus x bretschneideri]	EXO
pycom08g15960	41.8258	76.5641	7.08754	0.09257	-3.43331	1.68e-23	3.09e-22	Down	0	0.358618	0.678285	0	0	0	gi|694428371|ref|XP_009341758.1|	PREDICTED: protein EXORDIUM-like [Pyrus x bretschneideri]	EXO
pycom08g15970	355.818	691.317	20.3189	0.0293916	-5.08845	4.61e-262	6.87e-260	Down	24.1983	24.8659	21.6977	0.59486	0.667181	0.701861	gi|694428375|ref|XP_009341760.1|	PREDICTED: protein EXORDIUM-like [Pyrus x bretschneideri]	EXO
pycom08g15980	683.787	1243.36	124.21	0.0998979	-3.3234	1.81e-292	3.16e-290	Down	26.7646	27.1044	25.4107	2.93766	2.78811	2.36699	gi|1079252995|ref|XP_009341762.2|	PREDICTED: protein EXORDIUM-like [Pyrus x bretschneideri]	EXO
pycom08g16010	1992.11	3208.84	775.372	0.241636	-2.04909	8.91e-230	1.15e-227	Down	100.963	98.037	93.1223	25.4885	27.536	22.1727	gi|1079252995|ref|XP_009341762.2|	PREDICTED: protein EXORDIUM-like [Pyrus x bretschneideri]	EXO
pycom08g16020	70.5356	129.997	11.0743	0.0851886	-3.5532	5.65e-40	1.51e-38	Down	5.90401	4.84297	6.3619	0.536333	0.333287	0.213124	gi|694428378|ref|XP_009341761.1|	PREDICTED: protein EXORDIUM-like 2 [Pyrus x bretschneideri]	EXL2
pycom08g16060	1146.01	1779.99	512.02	0.287653	-1.7976	1.48e-164	1.31e-162	Down	16.7644	16.0702	17.15	8.52334	8.4853	8.33816	gi|1039837172|ref|XP_017191354.1|	PREDICTED: F-box protein At1g78280 isoform X1 [Malus domestica]	At1g78280
pycom08g16340	2.49779	4.99559	0	0	-	0.00355505	0.0149472	Down	0.669428	0	0.450264	0	0	0	gi|694356700|ref|XP_009359072.1|	PREDICTED: aspartyl protease family protein At5g10770-like [Pyrus x bretschneideri]
pycom08g16360	3.93337	1.07586	6.79087	6.31202	2.6581	0.0210767	0.0693963	Up	0.0717444	0.0756567	0.0728989	0.26595	0.538528	0.198917	gi|694444265|ref|XP_009348663.1|	PREDICTED: RING-H2 finger protein ATL54-like [Pyrus x bretschneideri]	ATL54
pycom08g16380	141.855	239.132	44.5771	0.186412	-2.42344	2.22e-45	6.57e-44	Down	8.2092	8.29499	8.12445	1.75764	1.63369	1.48891	gi|694314943|ref|XP_009373440.1|	PREDICTED: RING-H2 finger protein ATL38-like [Pyrus x bretschneideri]	ATL11
pycom08g16510	600.177	818.517	381.837	0.466498	-1.10006	4.31e-41	1.18e-39	Down	27.519	26.5658	27.2871	14.2932	14.3153	14.6592	gi|694314991|ref|XP_009373638.1|	PREDICTED: bet1-like protein At4g14600 [Pyrus x bretschneideri]	At4g14600	GO:0015031,GO:0030173	protein transport|integral component of Golgi membrane	ko04130	SNARE interactions in vesicular transport
pycom08g16520	2851.59	4201.06	1502.13	0.357559	-1.48375	1.01e-204	1.14e-202	Down	108.621	103.533	105.993	40.7089	42.451	35.8804	gi|694314994|ref|XP_009373649.1|	PREDICTED: dihydrofolate reductase [Pyrus x bretschneideri]	dfr1
pycom08g16620	934.717	1397.51	471.926	0.337691	-1.56622	9.32e-94	4.89e-92	Down	65.5617	61.9236	70.5575	22.7063	22.8919	20.6515	gi|658024750|ref|XP_008347777.1|	PREDICTED: uncharacterized protein LOC103410902 isoform X1 [Malus domestica]
pycom08g16870	414.657	712.438	116.875	0.164049	-2.6078	2.3e-134	1.69e-132	Down	33.9499	35.8166	32.661	6.25824	6.67551	5.72389	gi|694402516|ref|XP_009376246.1|	PREDICTED: AT-hook motif nuclear-localized protein 17-like [Pyrus x bretschneideri]	AHL17	GO:0003680	AT DNA binding
pycom08g17470	11.0835	2.4746	19.6923	7.95779	2.99237	7.95e-06	5.47e-05	Up	1.96412	0	0	2.35872	1.2836	1.73681	gi|1079249067|ref|XP_018498870.1|	PREDICTED: uncharacterized protein LOC108865821 [Pyrus x bretschneideri]	RAB2BV	GO:0005525,GO:0003924	GTP binding|GTPase activity	ko04144	Endocytosis
pycom08g18420	4.79617	8.97917	0.613175	0.0682886	-3.87221	0.000616043	0.0030758	Down	0	0	0	0	0	0	gi|694316160|ref|XP_009378898.1|	PREDICTED: ethylene-responsive transcription factor ERF019-like [Pyrus x bretschneideri]
pycom08g18430	1.62552	3.25103	0	0	-	0.0373965	0.11204	Down	0	0	0	0	0	0	gi|1079245862|ref|XP_018498313.1|	PREDICTED: ethylene-responsive transcription factor ERF019-like [Pyrus x bretschneideri]	ERF019	GO:0006355,GO:0003677,GO:0003700	regulation of transcription, DNA-templated|DNA binding|DNA-binding transcription factor activity
pycom08g18450	19.8524	11.096	28.6089	2.57831	1.36643	0.0016165	0.00738082	Up	0.132398	0.280274	0.0675391	0.555118	0.124932	0.306319	gi|694316445|ref|XP_009333966.1|	PREDICTED: 11-beta-hydroxysteroid dehydrogenase-like 5 [Pyrus x bretschneideri]	HSD5
pycom08g18820	424.229	835.558	12.9001	0.0154389	-6.01728	0	0	Down	14.7707	16.6427	15.7199	0.229772	0.232569	0.247386	gi|694316256|ref|XP_009379281.1|	PREDICTED: serine/threonine-protein kinase-like protein CCR4 [Pyrus x bretschneideri]	CCR4	GO:0006468,GO:0005524,GO:0005524,GO:0004672	protein phosphorylation|ATP binding|ATP binding|protein kinase activity
pycom08g18900	22.5672	14.3909	30.7435	2.13632	1.09513	0.0059882	0.0235693	Up	0.253149	0.530034	0.568689	0.231599	1.01398	0.742677	gi|657973859|ref|XP_008378744.1|	PREDICTED: patellin-3-like [Malus domestica]	PATL3
pycom08g18960	23.6733	33.1801	14.1665	0.426957	-1.22784	0.0078554	0.0298332	Down	0.234168	0.351061	0.339004	0.154938	0.157352	0.184498	gi|694316282|ref|XP_009379405.1|	PREDICTED: UDP-glycosyltransferase 88F3-like [Pyrus x bretschneideri]	UGT88F3	GO:0016758	transferase activity, transferring hexosyl groups
pycom08g19020	389.918	223.241	556.595	2.49324	1.31802	1.43e-26	2.84e-25	Up	3.21113	3.2642	2.25499	7.46975	8.21116	7.10589	gi|694316292|ref|XP_009379435.1|	PREDICTED: FT-interacting protein 1-like [Pyrus x bretschneideri]	FTIP7
pycom08g19310	1.43939	2.87878	0	0	-	0.0480124	0.13802	Down	0	0	0	0	0	0	gi|657947704|ref|XP_008391397.1|	PREDICTED: LOW QUALITY PROTEIN: NAC domain-containing protein 104-like [Malus domestica]	NAC104	GO:0006355,GO:0003677	regulation of transcription, DNA-templated|DNA binding
pycom08g20060	2.31281	4.32092	0.304712	0.0705202	-3.82582	0.0290045	0.0907929	Down	0.0641907	0.201932	0.129408	0	0	0	gi|694328833|ref|XP_009355205.1|	PREDICTED: peroxidase N1-like [Pyrus x bretschneideri]	poxN1	GO:0055114,GO:0006979,GO:0020037,GO:0004601	oxidation-reduction process|response to oxidative stress|heme binding|peroxidase activity	ko00940	Phenylpropanoid biosynthesis
pycom08g20070	1.61529	3.23058	0	0	-	0.0311324	0.0963464	Down	0	0.134872	0.194282	0	0	0	gi|1079215155|ref|XP_009355204.2|	PREDICTED: peroxidase N1-like [Pyrus x bretschneideri]	PNC2	GO:0055114,GO:0006979,GO:0020037,GO:0004601	oxidation-reduction process|response to oxidative stress|heme binding|peroxidase activity	ko00940	Phenylpropanoid biosynthesis
pycom08g20080	1.44513	2.89026	0	0	-	0.0478063	0.137546	Down	0.129244	0.270907	0	0	0	0	gi|694328858|ref|XP_009355213.1|	PREDICTED: peroxidase N1-like [Pyrus x bretschneideri]	PNC2	GO:0055114,GO:0006979,GO:0020037,GO:0004601	oxidation-reduction process|response to oxidative stress|heme binding|peroxidase activity	ko00940	Phenylpropanoid biosynthesis
pycom08g20170	6294.46	3791.65	8797.28	2.32017	1.21423	1.09e-112	6.74e-111	Up	97.4607	104.648	106.177	234.894	236.905	253.014	gi|694328878|ref|XP_009355223.1|	PREDICTED: 11S globulin seed storage protein 2-like [Pyrus x bretschneideri]		GO:0045735	nutrient reservoir activity
pycom08g20180	10084.2	5660.48	14508	2.56302	1.35785	6.45e-272	1.02e-269	Up	190.457	191.528	209.631	515.308	534.303	544.001	gi|694328890|ref|XP_009355228.1|	PREDICTED: 11S globulin seed storage protein 2-like [Pyrus x bretschneideri]		GO:0045735	nutrient reservoir activity
pycom08g20820	17.218	23.9954	10.4407	0.435113	-1.20054	0.00868914	0.0326028	Down	0	0.405092	0.155877	0	0	0.140744	gi|1039925909|ref|XP_017185063.1|	PREDICTED: protein EI24 homolog isoform X2 [Malus domestica]	At4g06676			ko04115	p53 signaling pathway
pycom08g21390	27.1763	37.755	16.5977	0.439616	-1.18569	0.0175713	0.0594716	Down	0.82256	1.44389	1.80283	0.82438	0.581774	0.249778	gi|694329198|ref|XP_009355369.1|	PREDICTED: uncharacterized protein LOC103946396 [Pyrus x bretschneideri]	BC10	GO:0016020,GO:0008375	membrane|acetylglucosaminyltransferase activity
pycom08g21500	23.2848	37.6438	8.92573	0.23711	-2.07637	3.93e-07	3.18e-06	Down	1.07081	1.12031	1.18819	0.218111	0.220634	0.215167	gi|694329224|ref|XP_009355381.1|	PREDICTED: protein NRT1/ PTR FAMILY 4.3-like [Pyrus x bretschneideri]	NPF4.3	GO:0055085,GO:0016020,GO:0022857	transmembrane transport|membrane|transmembrane transporter activity
pycom08g21610	264.069	502.895	25.2434	0.0501962	-4.31628	1.06e-171	9.94e-170	Down	14.655	15.5691	14.6563	1.31435	0.671461	0.450728	gi|694329255|ref|XP_009355394.1|	PREDICTED: heptahelical transmembrane protein 2-like [Pyrus x bretschneideri]	HHP2	GO:0016021	integral component of membrane
pycom09g00210	19.322	12.5236	26.1203	2.08567	1.06051	0.0146495	0.0508699	Up	0.640997	0.664361	0.56538	1.03202	1.27177	1.69407	gi|658035935|ref|XP_008353505.1|	PREDICTED: uncharacterized protein LOC103417079 isoform X3 [Malus domestica]
pycom09g00340	193.088	280.045	106.132	0.378981	-1.3998	3.87e-24	7.25e-23	Down	4.75407	4.66346	4.75209	2.19697	2.11753	1.71064	gi|694407015|ref|XP_009378273.1|	PREDICTED: uncharacterized protein At1g04910-like [Pyrus x bretschneideri]	OFUT27
pycom09g00350	355.72	478.917	232.523	0.48552	-1.0424	2.59e-24	4.89e-23	Down	12.3857	9.71018	12.2434	6.17627	7.14457	5.6471	gi|694407010|ref|XP_009378270.1|	PREDICTED: calcium/calmodulin-regulated receptor-like kinase 2 isoform X1 [Pyrus x bretschneideri]	CRLK2	GO:0006468,GO:0005524,GO:0004672	protein phosphorylation|ATP binding|protein kinase activity
pycom09g00640	1885.54	1082.71	2688.37	2.483	1.31209	5.85e-127	4.09e-125	Up	133.84	135.852	140.897	383.451	410.697	372.631	gi|694407106|ref|XP_009378315.1|	PREDICTED: late embryogenesis abundant protein 2-like [Pyrus x bretschneideri]
pycom09g01020	433.456	828.492	38.4206	0.0463741	-4.43054	1.03e-131	7.47e-130	Down	12.0245	11.7809	21.2582	2.71221	0	0	gi|658025411|ref|XP_008348108.1|	PREDICTED: allene oxide cyclase 4, chloroplastic-like [Malus domestica]	AOC4	GO:0009695,GO:0046423,GO:0016853	jasmonic acid biosynthetic process|allene-oxide cyclase activity|isomerase activity	ko00592	alpha-Linolenic acid metabolism
pycom09g01360	1172.59	510.525	1834.65	3.59366	1.84545	3e-96	1.62e-94	Up	7.30194	7.61473	8.56485	33.0997	30.6571	34.2183	gi|694332891|ref|XP_009357061.1|	PREDICTED: uncharacterized protein LOC103947825 [Pyrus x bretschneideri]
pycom09g01380	64.8676	89.4534	40.2819	0.450312	-1.151	7.64e-07	5.95e-06	Down	2.55645	3.26446	2.30918	1.59352	1.71511	1.25891	gi|694332906|ref|XP_009357068.1|	PREDICTED: uncharacterized protein LOC103947828 isoform X2 [Pyrus x bretschneideri]
pycom09g01520	26.7787	15.4344	38.1231	2.47002	1.30452	0.000405488	0.0021056	Up	1.14739	0.977978	1.04348	3.23923	2.54456	2.18146	gi|694332925|ref|XP_009357076.1|	PREDICTED: photosystem II repair protein PSB27-H1, chloroplastic [Pyrus x bretschneideri]	PSB27-1	GO:0010207	photosystem II assembly	ko00195	Photosynthesis
pycom09g01780	13.5269	21.8317	5.22222	0.239204	-2.06369	0.000139049	0.000791617	Down	0	0.416478	1.19791	0	0	0	gi|694332962|ref|XP_009357093.1|	PREDICTED: uncharacterized protein LOC103947850 [Pyrus x bretschneideri]	Ta1476	GO:0005542,GO:0016740	folic acid binding|transferase activity
pycom09g02130	14.1093	21.442	6.77665	0.316046	-1.66179	0.0012577	0.00587968	Down	2.36943	1.65972	2.67138	0.429139	1.50554	0.568855	gi|658013269|ref|XP_008341927.1|	PREDICTED: uncharacterized protein LOC103404751 [Malus domestica]
pycom09g02160	900.785	1652.16	149.406	0.0904303	-3.46705	1.76e-208	2.02e-206	Down	25.1022	27.2761	25.6894	3.04557	2.21903	2.70451	gi|694324358|ref|XP_009353205.1|	PREDICTED: diacylglycerol kinase 5-like isoform X1 [Pyrus x bretschneideri]	DGK5	GO:0007205,GO:0007165,GO:0003951,GO:0004143,GO:0016301	protein kinase C-activating G protein-coupled receptor signaling pathway|signal transduction|NAD+ kinase activity|diacylglycerol kinase activity|kinase activity	ko00564,ko04072,ko04070,ko00561	Glycerophospholipid metabolism|Phospholipase D signaling pathway|Phosphatidylinositol signaling system|Glycerolipid metabolism
pycom09g02230	174.713	343.603	5.8236	0.0169486	-5.88269	2.76e-149	2.22e-147	Down	12.2841	11.1844	12.6503	0.0588934	0.180923	0.236207	gi|694324378|ref|XP_009353213.1|	PREDICTED: myb-related protein Myb4-like [Pyrus x bretschneideri]	MYB4	GO:0003677	DNA binding
pycom09g02260	78.8461	108.783	48.9096	0.449609	-1.15326	1.14e-05	7.66e-05	Down	2.23934	2.40448	1.70903	0.843157	1.1417	0.857317	gi|694427677|ref|XP_009341455.1|	PREDICTED: G-type lectin S-receptor-like serine/threonine-protein kinase At2g19130 [Pyrus x bretschneideri]	At2g19130	GO:0006468,GO:0048544,GO:0005524,GO:0005524,GO:0004672	protein phosphorylation|recognition of pollen|ATP binding|ATP binding|protein kinase activity
pycom09g02300	194.046	301.361	86.7321	0.287801	-1.79685	2.95e-37	7.43e-36	Down	12.6691	12.3984	13.8466	3.61018	3.86483	3.90114	gi|694324402|ref|XP_009353222.1|	PREDICTED: zinc finger protein CONSTANS-LIKE 2-like [Pyrus x bretschneideri]	MIP1B	GO:0008270	zinc ion binding
pycom09g02750	24.6759	36.7231	12.6287	0.343889	-1.53998	0.0145659	0.050656	Down	1.40439	0.621864	2.40236	0.549008	0.695318	0.544079	gi|694427625|ref|XP_009341434.1|	PREDICTED: uncharacterized protein LOC103933463 [Pyrus x bretschneideri]
pycom09g02990	122.256	63.1811	181.331	2.87002	1.52106	3.4e-18	5.28e-17	Up	2.41617	2.68264	1.74222	6.37749	4.83446	5.64331	gi|694324505|ref|XP_009353268.1|	PREDICTED: septum-promoting GTP-binding protein 1 [Pyrus x bretschneideri]	spg1	GO:0005525,GO:0003924	GTP binding|GTPase activity
pycom09g03180	3.00379	5.69669	0.310886	0.054573	-4.19567	0.0492607	0.140892	Down	0.215135	0.22531	1.0809	0	0	0	gi|1039890162|ref|XP_017189206.1|	PREDICTED: TMV resistance protein N-like [Malus domestica]
pycom09g03300	70.8006	101.014	40.5876	0.401804	-1.31544	2.89e-06	2.11e-05	Down	1.28267	0.547667	0.461474	0.793148	0.313349	0.299446	gi|658053108|ref|XP_008362294.1|	PREDICTED: glycine-rich cell wall structural protein 1-like [Malus domestica]
pycom09g03590	161.228	218.032	104.424	0.478938	-1.06209	0.00325973	0.0138454	Down	0.122514	0.128484	0.245541	0	0	0.110806	gi|1079226420|ref|XP_009365226.2|	PREDICTED: dirigent protein 1-like [Pyrus x bretschneideri]	DIR11
pycom09g03630	20.5102	31.1626	9.85784	0.316335	-1.66047	9.3e-05	0.000546311	Down	1.17318	1.09922	1.63799	0.419752	0.614376	0.296951	gi|694377586|ref|XP_009365085.1|	PREDICTED: ribonuclease 3-like protein 3 [Pyrus x bretschneideri]	Os06g0358800	GO:0006396,GO:0004525	RNA processing|ribonuclease III activity
pycom09g03890	164.211	105.22	223.201	2.12129	1.08494	2.44e-13	3.05e-12	Up	2.70667	2.84063	2.28759	5.82375	6.0217	5.02137	gi|694377662|ref|XP_009365119.1|	PREDICTED: armadillo repeat-containing protein 3 [Pyrus x bretschneideri]	PUB4
pycom09g03930	21.2926	11.5411	31.0442	2.68989	1.42755	0.000598229	0.00299535	Up	0.104656	0.439704	0	0.291237	0.492599	0.672299	gi|694377676|ref|XP_009365124.1|	PREDICTED: probable tyrosine-protein phosphatase At1g05000 [Pyrus x bretschneideri]	DSP1	GO:0016311,GO:0016791,GO:0004725	dephosphorylation|phosphatase activity|protein tyrosine phosphatase activity
pycom09g04310	8.08258	1.44513	14.72	10.186	3.34851	0.00528662	0.021119	Up	0	0.0701584	0.0336911	0.586164	0.125773	0.214383	gi|1079226518|ref|XP_018504880.1|	PREDICTED: protein IQ-DOMAIN 1 isoform X1 [Pyrus x bretschneideri]	IQD1	GO:0005515	protein binding
pycom09g04700	83.8825	117.079	50.6858	0.432919	-1.20783	3.61e-09	3.47e-08	Down	1.83254	1.4534	1.44863	0.788039	0.680155	0.619041	gi|1079226414|ref|XP_018504856.1|	PREDICTED: calcium-transporting ATPase 12, plasma membrane-type-like [Pyrus x bretschneideri]	ACA12	GO:0000166	nucleotide binding
pycom09g04710	3.16163	5.39678	0.926483	0.171673	-2.54226	0.0446252	0.129891	Down	0.0465393	0.0981351	0.0472836	0	0	0.0142931	gi|658059502|ref|XP_008365573.1|	PREDICTED: calcium-transporting ATPase 12, plasma membrane-type-like [Malus domestica]	ACA12	GO:0000166	nucleotide binding
pycom09g05110	11.1904	3.92821	18.4525	4.69744	2.23187	0.000371909	0.00194471	Up	0.282595	0.22567	0.144977	1.3969	0.947756	0.460929	gi|657976240|ref|XP_008380004.1|	PREDICTED: nuclear transcription factor Y subunit B-3-like [Malus domestica]	NFYB3	GO:0006355,GO:0005634,GO:0046982,GO:0043565	regulation of transcription, DNA-templated|nucleus|protein heterodimerization activity|sequence-specific DNA binding
pycom09g05130	4596.33	2500.53	6692.14	2.67629	1.42023	3.56e-231	4.64e-229	Up	81.3417	78.6021	86.486	224.072	233.22	234.388	gi|1039894914|ref|XP_008380005.2|	PREDICTED: fasciclin-like arabinogalactan protein 2 [Malus domestica]	FLA2
pycom09g05270	2437.62	1577.62	3297.62	2.09025	1.06367	1.41e-99	7.88e-98	Up	35.2524	36.5026	36.0431	72.4577	78.1924	81.604	gi|658013881|ref|XP_008342254.1|	PREDICTED: long chain acyl-CoA synthetase 8 [Malus domestica]	LACS8	GO:0003824	catalytic activity	ko00071,ko00061,ko04146,ko02024,ko01212	Fatty acid degradation|Fatty acid biosynthesis|Peroxisome|Quorum sensing|Fatty acid metabolism
pycom09g05360	5621.42	3521.64	7721.2	2.1925	1.13258	5.15e-163	4.48e-161	Up	202.484	222.308	219.416	494.786	510.046	518.383	gi|658025767|ref|XP_008348300.1|	PREDICTED: probable E3 ubiquitin-protein ligase XERICO [Malus domestica]	XERICO
pycom09g06060	25.4437	35.5205	15.3668	0.432618	-1.20883	0.00123049	0.00575822	Down	2.45243	4.21885	0.912739	1.10474	1.16705	0.816562	gi|658013985|ref|XP_008342304.1|	PREDICTED: protein FAR1-RELATED SEQUENCE 2 isoform X1 [Malus domestica]
pycom09g06130	29.3154	42.333	16.2978	0.384991	-1.3771	8.27e-05	0.000490067	Down	3.00019	2.93122	1.57424	1.23988	1.05448	0.907127	gi|657973065|ref|XP_008378329.1|	PREDICTED: UDP-glycosyltransferase 71A16-like [Malus domestica]	UGT71A15	GO:0016758	transferase activity, transferring hexosyl groups
pycom09g06820	131.538	191.1	71.9766	0.376644	-1.40873	2.37e-09	2.31e-08	Down	8.40101	7.39677	5.46661	2.57802	3.24121	2.80545	gi|694331880|ref|XP_009356602.1|	PREDICTED: GDSL esterase/lipase At2g42990-like [Pyrus x bretschneideri]	At2g42990	GO:0016788	hydrolase activity, acting on ester bonds
pycom09g06860	562.122	1029.94	94.3035	0.0915621	-3.44911	2.61e-154	2.15e-152	Down	26.2819	24.9505	22.8374	1.8343	2.14601	2.96245	gi|694331884|ref|XP_009356605.1|	PREDICTED: aspartyl protease family protein 2-like [Pyrus x bretschneideri]	APF2	GO:0006508,GO:0004190	proteolysis|aspartic-type endopeptidase activity
pycom09g06920	9.65571	3.96313	15.3483	3.87277	1.95336	0.00276669	0.0119357	Up	0.151226	0.199471	0.0769508	0.490992	0.500521	0.730232	gi|657976619|ref|XP_008380198.1|	PREDICTED: GDSL esterase/lipase At4g10955-like [Malus domestica]	At4g10955
pycom09g07010	5.62425	9.70024	1.54825	0.15961	-2.64738	0.0036317	0.0152075	Down	0.148388	0.259596	0.0501084	0	0.0930116	0.0452645	gi|658059573|ref|XP_008365612.1|	PREDICTED: callose synthase 7-like [Malus domestica]	CALS7	GO:0006075,GO:0000148,GO:0016020,GO:0003843	(1->3)-beta-D-glucan biosynthetic process|1,3-beta-D-glucan synthase complex|membrane|1,3-beta-D-glucan synthase activity
pycom09g07180	90.8461	170.612	11.0804	0.0649454	-3.94463	4.37e-57	1.54e-55	Down	7.62281	8.25624	5.80755	0.483537	1.35832	0.714617	gi|694331953|ref|XP_009356634.1|	PREDICTED: xyloglucan endotransglucosylase/hydrolase 2-like [Pyrus x bretschneideri]		GO:0005975,GO:0004553	carbohydrate metabolic process|hydrolase activity, hydrolyzing O-glycosyl compounds
pycom09g07220	719.792	1329.89	109.691	0.0824811	-3.59979	7.89e-48	2.44e-46	Down	6.66758	3.90848	5.3343	0.51238	0.259278	0.57513	gi|694331953|ref|XP_009356634.1|	PREDICTED: xyloglucan endotransglucosylase/hydrolase 2-like [Pyrus x bretschneideri]	XTH16	GO:0005975,GO:0042546,GO:0006073,GO:0010411,GO:0048046,GO:0005618,GO:0004553,GO:0016762	carbohydrate metabolic process|cell wall biogenesis|cellular glucan metabolic process|xyloglucan metabolic process|apoplast|cell wall|hydrolase activity, hydrolyzing O-glycosyl compounds|xyloglucan:xyloglucosyl transferase activity
pycom09g07230	155.523	300.622	10.4235	0.0346731	-4.85004	2.96e-116	1.89e-114	Down	13.7214	15.1922	14.3425	0.527344	0.1189	0.695768	gi|694331959|ref|XP_009356638.1|	PREDICTED: xyloglucan endotransglucosylase/hydrolase 2-like [Pyrus x bretschneideri]		GO:0005975,GO:0042546,GO:0006073,GO:0010411,GO:0048046,GO:0005618,GO:0004553,GO:0016762	carbohydrate metabolic process|cell wall biogenesis|cellular glucan metabolic process|xyloglucan metabolic process|apoplast|cell wall|hydrolase activity, hydrolyzing O-glycosyl compounds|xyloglucan:xyloglucosyl transferase activity
pycom09g07470	2.2927	4.27452	0.310886	0.0727299	-3.78131	0.0293252	0.0916245	Down	0.229724	0.12082	0.571221	0	0.108857	0	gi|1365972079|ref|XP_024185216.1|	B-box zinc finger protein 22-like [Rosa chinensis]	BBX22	GO:0008270	zinc ion binding
pycom09g07690	153.077	304.306	1.84679	0.00606885	-7.36436	8.04e-146	6.26e-144	Down	4.37018	4.31282	4.18232	0	0.0300441	0.0438947	gi|694411228|ref|XP_009333988.1|	PREDICTED: receptor-like protein kinase [Pyrus x bretschneideri]	INRPK1	GO:0006468,GO:0005524,GO:0005524,GO:0005515,GO:0004672	protein phosphorylation|ATP binding|ATP binding|protein binding|protein kinase activity
pycom09g07980	6.75612	10.7352	2.77703	0.258684	-1.95074	0.012322	0.0439495	Down	0.350308	0.368445	0.203135	0.0464835	0.14163	0.0459837	gi|694411171|ref|XP_009333960.1|	PREDICTED: beta-glucuronosyltransferase GlcAT14C-like [Pyrus x bretschneideri]	GLCAT14A	GO:0016020,GO:0008375	membrane|acetylglucosaminyltransferase activity	ko00534,ko00532	Glycosaminoglycan biosynthesis - heparan sulfate / heparin|Glycosaminoglycan biosynthesis - chondroitin sulfate / dermatan sulfate
pycom09g08410	12.3853	16.7632	8.0073	0.47767	-1.06591	0.0478668	0.137694	Down	0	0	0.133233	0	0.251447	0	gi|694409135|ref|XP_009379212.1|	PREDICTED: uncharacterized protein LOC103967660 [Pyrus x bretschneideri]
pycom09g08590	48.8742	66.0953	31.6531	0.4789	-1.0622	7.2e-05	0.000431057	Down	0.341782	0.486524	0.448782	0.336475	0.397552	0.277735	gi|694409106|ref|XP_009379199.1|	PREDICTED: beta-amyrin synthase-like isoform X1 [Pyrus x bretschneideri]	OSCBPY	GO:0016866	intramolecular transferase activity	ko00909	Sesquiterpenoid and triterpenoid biosynthesis
pycom09g08680	9.35644	16.5681	2.14478	0.129453	-2.9495	3.44e-05	0.00021627	Down	0.0401113	0.12705	0.203601	0.0373321	0.0189048	0.055212	gi|694435722|ref|XP_009345005.1|	PREDICTED: uncharacterized protein LOC103936853 [Pyrus x bretschneideri]
pycom09g08970	1370.51	2523.54	217.473	0.0861778	-3.53654	0	0	Down	96.8393	98.9415	93.1316	8.96625	10.396	7.49471	gi|940785151|gb|ALK24167.1|	RING-H2 finger protein-like protein [Pyrus x bretschneideri]	ATL3
pycom09g09010	38.3919	21.4125	55.3713	2.58593	1.37068	9.7e-06	6.59e-05	Up	0.980927	0.560899	0.716569	1.72683	2.21299	1.58682	gi|1040974908|ref|NP_001315711.1|	pectinesterase-like [Malus domestica]	PMEU1	GO:0042545,GO:0004857,GO:0030599	cell wall modification|enzyme inhibitor activity|pectinesterase activity	ko00040,ko00500	Pentose and glucuronate interconversions|Starch and sucrose metabolism
pycom09g09200	13.3196	7.85942	18.7798	2.38947	1.25669	0.0187141	0.0628216	Up	0	0	0	0	0	3.33427
pycom09g09690	4446.35	7464.75	1427.95	0.191293	-2.38615	0	0	Down	715.426	656.33	676.222	145.938	130.081	131.563	gi|657977732|ref|XP_008380785.1|	PREDICTED: protein TIFY 6b-like [Malus domestica]	TIFY10C			ko04075	Plant hormone signal transduction
pycom09g09710	544.61	793.874	295.346	0.372031	-1.42651	5.42e-61	1.99e-59	Down	19.6316	17.2992	17.8953	7.26604	6.96382	7.50752	gi|657977734|ref|XP_008380786.1|	PREDICTED: exocyst complex component EXO70A1-like [Malus domestica]	EXO70A1	GO:0006887,GO:0000145	exocytosis|exocyst
pycom09g09820	2338.14	4551.83	124.453	0.0273412	-5.19278	0	0	Down	72.9779	76.525	72.9897	2.53798	1.93508	2.16222	gi|658309410|ref|NP_001280985.1|	linoleate 13S-lipoxygenase 3-1, chloroplastic-like [Malus domestica]	LOX3.1	GO:0055114,GO:0046872,GO:0016491,GO:0016702,GO:0005515	oxidation-reduction process|metal ion binding|oxidoreductase activity|oxidoreductase activity, acting on single donors with incorporation of molecular oxygen, incorporation of two atoms of oxygen|protein binding	ko00591,ko00592	Linoleic acid metabolism|alpha-Linolenic acid metabolism
pycom09g09830	1436.58	2805.86	67.2926	0.0239829	-5.38185	0	0	Down	129.281	129.093	122.057	3.67117	3.67022	2.73765	gi|658309410|ref|NP_001280985.1|	linoleate 13S-lipoxygenase 3-1, chloroplastic-like [Malus domestica]	LOX3.1	GO:0055114,GO:0046872,GO:0016702	oxidation-reduction process|metal ion binding|oxidoreductase activity, acting on single donors with incorporation of molecular oxygen, incorporation of two atoms of oxygen	ko00591,ko00592	Linoleic acid metabolism|alpha-Linolenic acid metabolism
pycom09g10130	32.4092	21.177	43.6415	2.0608	1.0432	0.00160654	0.0073409	Up	0.732466	0.256003	0.604722	1.75249	0.346635	1.32991	gi|1079234908|ref|XP_018506477.1|	PREDICTED: transcription factor MYB114-like [Pyrus x bretschneideri]	WER	GO:0003677	DNA binding
pycom09g10390	948.734	1868.89	28.5748	0.0152897	-6.03129	0	0	Down	43.8134	42.7038	44.312	0.773525	0.645348	0.728903	gi|1079234892|ref|XP_018506470.1|	PREDICTED: ras-associated and pleckstrin homology domains-containing protein 1-like [Pyrus x bretschneideri]
pycom09g10640	729.651	1037.02	422.284	0.40721	-1.29616	7.85e-65	3.03e-63	Down	80.4226	80.8104	76.4305	32.1042	37.8434	29.6827	gi|694393959|ref|XP_009372399.1|	PREDICTED: uncharacterized protein LOC103961551 [Pyrus x bretschneideri]
pycom09g10980	16.0909	9.70323	22.4785	2.3166	1.21201	0.0114934	0.041388	Up	0.105339	0.165649	0.267266	0.364808	0.569919	0.314074	gi|694383181|ref|XP_009367557.1|	PREDICTED: protein HOTHEAD-like [Pyrus x bretschneideri]	HTH	GO:0055114,GO:0050660,GO:0016614	oxidation-reduction process|flavin adenine dinucleotide binding|oxidoreductase activity, acting on CH-OH group of donors	ko00073	Cutin, suberine and wax biosynthesis
pycom09g11210	2513.61	1671.1	3356.11	2.00832	1.00599	8.38e-45	2.45e-43	Up	14.6172	15.2601	16.3476	32.4267	29.7527	34.1482	gi|657997848|ref|XP_008391310.1|	PREDICTED: ABC transporter C family member 8 [Malus domestica]	ABCC8	GO:0055085,GO:0016021,GO:0016021,GO:0005524,GO:0016887,GO:0042626	transmembrane transport|integral component of membrane|integral component of membrane|ATP binding|ATPase activity|ATPase activity, coupled to transmembrane movement of substances
pycom09g11460	170.272	112.847	227.698	2.01775	1.01275	3.41e-12	4.03e-11	Up	3.72121	3.55977	4.434	7.10278	7.81431	8.29914	gi|694383069|ref|XP_009367506.1|	PREDICTED: uncharacterized protein LOC103957137 [Pyrus x bretschneideri]	BC10	GO:0016020,GO:0008375	membrane|acetylglucosaminyltransferase activity
pycom09g12740	5.23696	2.1662	8.30771	3.83516	1.93929	0.034582	0.105047	Up	0.0350746	0.0739955	0	0.163692	0.264887	0.0970677	gi|694325338|ref|XP_009353616.1|	PREDICTED: uncharacterized protein LOC103944864 [Pyrus x bretschneideri]	At2g25737	GO:0016021	integral component of membrane
pycom09g14410	2699.16	4930.1	468.214	0.0949704	-3.39638	1.31e-273	2.08e-271	Down	131.245	131.083	144.503	15.1377	13.2606	12.108	gi|694446645|ref|XP_009349633.1|	PREDICTED: probable WRKY transcription factor 40 [Pyrus x bretschneideri]	WRKY40	GO:0006355,GO:0003700,GO:0043565	regulation of transcription, DNA-templated|DNA-binding transcription factor activity|sequence-specific DNA binding
pycom09g14710	1191.98	1637.64	746.31	0.455723	-1.13377	9.02e-73	3.81e-71	Down	35.0598	37.1581	40.27	17.472	16.9258	19.4423	gi|694400799|ref|XP_009375478.1|	PREDICTED: uncharacterized protein LOC103964285 [Pyrus x bretschneideri]
pycom09g15200	3725.03	7016.73	433.326	0.0617561	-4.01727	0	0	Down	209.771	202.757	202.175	13.954	12.2984	13.6968	gi|694378012|ref|XP_009365270.1|	PREDICTED: heat stress transcription factor A-4b-like [Pyrus x bretschneideri]	HSFA4B	GO:0006355,GO:0005634,GO:0003700,GO:0043565	regulation of transcription, DNA-templated|nucleus|DNA-binding transcription factor activity|sequence-specific DNA binding
pycom09g15300	1192.9	1878.65	507.145	0.269952	-1.88923	1.29e-184	1.32e-182	Down	22.7102	23.9784	23.3332	6.95132	6.60346	6.76129	gi|1079226640|ref|XP_009365279.2|	PREDICTED: probable alpha,alpha-trehalose-phosphate synthase [UDP-forming]	TPS7	GO:0005992,GO:0003824	trehalose biosynthetic process|catalytic activity	ko00500	Starch and sucrose metabolism
pycom09g15340	26.4135	42.6773	10.1497	0.237824	-2.07204	6.8e-08	5.93e-07	Down	1.69857	1.84126	2.31889	0.571559	0.2946	0.279799	gi|657978509|ref|XP_008381194.1|	PREDICTED: uncharacterized protein LOC103444064 [Malus domestica]
pycom09g15540	159.615	81.3815	237.849	2.92265	1.54728	9.85e-20	1.63e-18	Up	1.7196	1.84213	1.63023	4.86506	5.57722	6.14707	gi|657978549|ref|XP_008381214.1|	PREDICTED: F-box/LRR-repeat MAX2 homolog A [Malus domestica]	MAX2A
pycom09g15940	12.193	20.0607	4.32528	0.21561	-2.2135	0.000125165	0.000717772	Down	1.37047	0.812905	1.02097	0	0.405372	0.231897	gi|694333093|ref|XP_009357155.1|	PREDICTED: E3 ubiquitin-protein ligase ATL41-like [Pyrus x bretschneideri]	ATL41
pycom09g16030	15.293	20.4155	10.1706	0.498181	-1.00526	0.037518	0.112325	Down	0.949656	1.22229	1.82389	0.779961	0.692692	0.485101	gi|1079217352|ref|XP_018503151.1|	PREDICTED: transcription activator GLK1-like isoform X2 [Pyrus x bretschneideri]
pycom09g16340	105.807	206.385	5.2284	0.0253332	-5.30282	9.47e-82	4.42e-80	Down	5.00784	5.93667	6.35739	0.198604	0.136109	0.198861	gi|657956902|ref|XP_008369936.1|	PREDICTED: transcription factor bHLH36-like [Malus domestica]	BHLH162	GO:0006357,GO:0003677,GO:0046983	regulation of transcription by RNA polymerase II|DNA binding|protein dimerization activity
pycom09g16360	10.5237	19.8161	1.23119	0.0621309	-4.00855	8.12e-08	7.04e-07	Down	0.536229	0.719763	0.594635	0	0.092547	0.0449345	gi|657970768|ref|XP_008377146.1|	PREDICTED: uncharacterized protein LOC103440258 [Malus domestica]
pycom09g16380	1650.41	3212.02	88.7955	0.0276447	-5.17685	0	0	Down	52.1779	55.8377	56.0407	1.95779	1.40565	1.4871	gi|658004709|ref|XP_008337486.1|	PREDICTED: probable L-type lectin-domain containing receptor kinase VII.2 [Malus domestica]	LECRK72	GO:0006468,GO:0005524,GO:0005524,GO:0030246,GO:0004672	protein phosphorylation|ATP binding|ATP binding|carbohydrate binding|protein kinase activity
pycom09g16390	388.018	554.19	221.845	0.400305	-1.32083	1.18e-22	2.13e-21	Down	12.3675	9.95472	10.3216	6.04479	4.1942	4.93769	gi|658004711|ref|XP_008337487.1|	PREDICTED: probable serine/threonine-protein kinase At1g54610 [Malus domestica]	At1g09600
pycom09g16470	23.7295	33.6138	13.8451	0.411888	-1.27968	0.000932051	0.00447385	Down	0.82908	0.764395	1.11948	0.481556	0.524827	0.379048	gi|658004688|ref|XP_008337476.1|	PREDICTED: callose synthase 12 [Malus domestica]	CALS12	GO:0006075,GO:0000148,GO:0016020,GO:0003843	(1->3)-beta-D-glucan biosynthetic process|1,3-beta-D-glucan synthase complex|membrane|1,3-beta-D-glucan synthase activity
pycom09g16860	770.334	1060.76	479.906	0.452417	-1.14427	2.74e-37	6.91e-36	Down	42.9632	43.2475	49.2881	15.5135	17.6289	19.3871	gi|694352343|ref|XP_009357815.1|	PREDICTED: uncharacterized protein LOC103948504 [Pyrus x bretschneideri]
pycom09g17440	96.8821	135.303	58.4611	0.432076	-1.21064	2.01e-10	2.13e-09	Down	11.6647	10.0587	10.1706	5.354	6.27011	3.57014	gi|694392747|ref|XP_009371839.1|	PREDICTED: uncharacterized protein LOC103961058 [Pyrus x bretschneideri]
pycom09g17580	3.37629	6.14129	0.611299	0.0995392	-3.32859	0.0112987	0.040785	Down	0.150458	0.318111	0.531081	0.0693515	0	0.0679014	gi|694392666|ref|XP_009371801.1|	PREDICTED: uncharacterized protein At1g66480 [Pyrus x bretschneideri]	At1g66480
pycom09g17620	710.675	355.544	1065.81	2.99768	1.58385	2.98e-89	1.49e-87	Up	10.7823	10.8595	9.78201	35.9058	32.5755	33.3878	gi|694392657|ref|XP_009371797.1|	PREDICTED: U-box domain-containing protein 4 [Pyrus x bretschneideri]	PUB4	GO:0005515	protein binding
pycom09g17690	41.7179	25.9569	57.4788	2.21439	1.14691	7.9e-05	0.000469526	Up	0.681087	1.37076	0.631089	2.43284	2.41739	1.82416	gi|694392644|ref|XP_009371790.1|	PREDICTED: protein kinase APK1B, chloroplastic-like [Pyrus x bretschneideri]	PBL27	GO:0006468,GO:0005524,GO:0004672	protein phosphorylation|ATP binding|protein kinase activity
pycom09g17720	2104.25	2919.88	1288.62	0.441324	-1.18009	1e-49	3.19e-48	Down	241.447	231.258	211.733	108.29	109.927	96.9326	gi|694392648|ref|XP_009371792.1|	PREDICTED: probable calcium-binding protein CML23 [Pyrus x bretschneideri]	CML27	GO:0005509	calcium ion binding
pycom09g17860	2130.97	4078.58	183.37	0.0449592	-4.47524	0	0	Down	249.754	222.937	233.725	11.6195	11.6396	8.03946	gi|1079232204|ref|XP_018505945.1|	PREDICTED: protein C2-DOMAIN ABA-RELATED 3-like isoform X1 [Pyrus x bretschneideri]	CAR4
pycom09g17870	487.813	953.771	21.8548	0.0229141	-5.44762	7.02e-116	4.47e-114	Down	49.1201	48.03	65.004	1.21191	1.35882	1.43015	gi|694388855|ref|XP_009370096.1|	PREDICTED: protein C2-DOMAIN ABA-RELATED 4-like [Pyrus x bretschneideri]	CAR4
pycom09g17880	2.16046	4.32092	0	0	-	0.00836735	0.0315574	Down	0.345505	0.243646	0.349162	0	0	0	gi|694388852|ref|XP_009370095.1|	PREDICTED: protein C2-DOMAIN ABA-RELATED 4-like isoform X2 [Pyrus x bretschneideri]	CAR4
[truncated: 1,447 more rows]
