# Supplementary material for: The mechanism analysis of exogenous melatonin in limiting pear fruit aroma decrease under low temperature storage
Source: PeerJ. 2022 Oct 14;10:e14166. doi: 10.7717/peerj.14166 (PMC9575684; doi:10.7717/peerj.14166)
Supplement: Supplemental Information 7 [file peerj-10-14166-s007.xlsx]

## Sheet: Sheet1
	Raw data Table 1: The raw data of Figure 1A
						Hardness of fruit (Kg/cm-2)
	CK					50μmol/L					100μmol/L
	0d	20d	40d	60d	80d	0d	20d	40d	60d	80d	0d	20d	40d	60d	80d
	4.32	4.53	4.67	3.88	3.68	4.75	4.58	4.3	4.15	4.02	4.88	4.68	4.41	4.08	4.06
	4.47	4.46	4.68	4.13	3.33	4.75	4.5	4.37	4.06	3.98	4.68	4.52	4.53	4.13	3.91
	4.86	4.49	4.57	3.93	3.64	4.81	4.52	4.31	4.08	4.08	4.76	4.73	4.56	4.14	4.01
	4.21	4.6	4.06	3.68	3.29	4.74	4.62	4.33	4.26	4.04	4.84	4.71	4.53	4.29	3.89
	4.55	4.55	4.67	3.76	3.44	4.76	3.58	4.36	4.16	3.89	4.77	4.69	4.57	4.14	4.06
	4.43	4.52	4.45	3.78	3.76	4.81	4.53	4.28	4.28	3.95	4.67	4.73	4.47	4.16	3.98
	5.08	4.4	4.19	3.91	3.38	4.7	4.62	4.27	4.1	4.09	4.64	4.66	4.41	4.18	4.01
	4.76	4.56	3.95	3.83	3.45	4.71	4.55	4.31	4.03	3.95	4.83	4.63	4.5	4.05	3.98
	4.64	4.41	3.75	4.13	3.4	4.67	4.59	4.36	3.99	3.83	4.74	4.68	4.34	4.1	4.13
	4.88	4.43	3.38	3.79	3.32	4.84	4.68	4.34	3.94	3.92	4.77	4.73	4.51	4.32	4.05
	4.93	4.43	3.44	3.86	3.47	4.77	4.55	4.29	4.19	3.97	4.66	4.68	4.49	4.27	4.07
	4.44	4.34	3.37	3.97	3.38	4.64	4.61	4.32	4.22	4.04	4.82	4.68	4.44	4.38	4.14
Average	4.631	4.477	4.098	3.888	3.462	4.745	4.494	4.32	4.122	3.98	4.755	4.677	4.48	4.187	4.024
Error bar	0.259	0.074	0.496	0.133	0.1452	0.0565	0.28	0.0313	0.1023	0.0747	0.0756	0.0554	0.066	0.0994	0.0738
	150μmol/L					200μmol/L					250μmol/L
	0d	20d	40d	60d	80d	0d	20d	40d	60d	80d	0d	20d	40d	60d	80d
	4.74	4.65	4.58	4.36	4.11	4.73	4.64	4.27	4.31	3.96	4.77	4.57	4.39	4.08	3.84
	4.52	4.58	4.4	4.29	4.08	4.69	4.6	4.32	4.16	3.92	4.75	4.98	4.47	3.95	3.75
	5.38	4.61	4.47	4.42	4.19	4.78	4.57	4.26	4.05	3.87	4.69	4.81	4.35	4.09	3.81
	4.34	4.57	4.65	4.32	4.24	4.79	4.64	4.28	4.08	4.03	4.72	4.97	4.47	4.14	3.77
	4.51	4.73	4.64	4.42	4.14	4.67	4.61	4.33	3.97	3.99	4.89	4.91	4.35	4.04	3.82
	5.04	4.63	4.61	4.53	4.12	4.8	4.71	4.18	3.93	3.92	4.6	4.85	4.33	4.11	3.89
	4.6	4.75	4.55	4.22	4.19	4.86	4.68	4.18	3.95	3.97	4.74	4.22	4.3	4.05	3.85
	4.37	4.6	4.63	4.37	4.09	4.69	4.55	4.3	3.98	3.84	4.66	4.2	4.49	3.91	3.86
	4.54	4.69	4.52	4.42	4.14	4.64	4.58	4.22	4.01	3.98	4.75	4.12	4.39	4.08	3.79
	4.68	4.72	4.55	4.47	4.23	4.68	4.62	4.2	4.01	3.88	4.75	3.98	4.31	4.18	3.89
	4.45	4.74	4.46	4.3	4.18	4.85	4.63	4.22	3.92	4.02	4.68	4.27	4.42	4.06	3.76
	4.97	4.68	4.63	4.38	4.2	4.72	4.62	4.25	3.98	3.85	4.69	4.28	4.4	4.07	3.72
Average	4.678	4.663	4.558	4.375	4.159	4.742	4.621	4.251	4.0292	3.936	4.724	4.513	4.389	4.063	3.813
Error bar	0.296	0.061	0.0778	0.0813	0.0511	0.0696	0.043	0.049	0.106	0.063	0.068	0.356	0.0613	0.071	0.053

## Sheet: Sheet2
		Raw data Table 2: The raw data of Figure 1B
		Fruit weight					Weight loss rate
		0d	20d	40d	60d	80d	20d	40d	60d	80d
	CK	162.51	161.74	161.22	160.85	160.56	0.473817	0.793797	1.02148	1.19993
		198.17	197.47	196.67	196.16	195.82	0.353232	0.756926	1.01428	1.18585
	Average value						0.413525	0.775362	1.01788	1.19289
	Error bars						0.0602925	0.0184357	0.00359747	0.00703781
	50 μmol/L	179.41	178.94	178.38	178.13	177.49	0.26197	0.574104	0.71345	1.07017
		156.13	155.78	155.38	155.29	154.54	0.224172	0.480369	0.538013	1.01838
	Average value						0.243071	0.527236	0.625731	1.04428
	Error bars						0.0188988	0.0468675	0.0877182	0.0258962
	100 μmol/L	218.91	218.6	218.06	217.55	217.21	0.141611	0.388287	0.62126	0.776575
		197.91	197.45	197.08	196.69	196.35	0.232429	0.419383	0.616442	0.788237
	Average value						0.18702	0.403835	0.618851	0.782406
	Error bars						0.0454091	0.0155476	0.00240903	0.00583112
	150 μmol/L	182.23	182.06	181.74	181.46	181.09	0.0932887	0.268891	0.422543	0.625583
		182.41	181.9	181.78	181.45	181.04	0.27959	0.345376	0.526287	0.751055
	Average value						0.186439	0.307133	0.474415	0.688319
	Error bars						0.0931506	0.0382424	0.051872	0.0627361
	200 μmol/L	192.73	192.34	191.84	191.33	191.02	0.202356	0.461786	0.726405	0.887252
		169.27	168.9	168.44	168.22	167.79	0.218586	0.490341	0.620311	0.874343
	Average value						0.210471	0.476063	0.673358	0.880797
	Error bars						0.00811503	0.0142775	0.053047	0.00645441
	250 μmol/L	181.95	181.5	180.78	180.62	180.14	0.247321	0.643034	0.73097	0.994779
		169.95	169.55	168.95	168.45	168.24	0.235363	0.588408	0.882613	1.00618
	Average value						0.241342	0.615721	0.806791	1.00048
	Error bars						0.00597868	0.0273127	0.0758212	0.00569975

## Sheet: Sheet3
Raw data Table 3: The raw data of Figure 1C
	Soluble solid content (%)
		0d	20d	40d	60d	80d
	CK	11.2	13.7	14.3	14.1	12.2
		10.9	13.2	14.3	13.9	12.4
		11	13.9	14.2	13.8	12.4
	Average	11.0333	13.6	14.2667	13.9333	12.3333
	Error bars	0.124722	0.294392	0.04714	0.124722	0.094281
	50μmol/L	11.5	13.4	13.9	13.4	14.3
		11.1	13.2	13.7	13.2	14.2
		11.4	13.2	13.5	13.2	14.3
	Average	11.3333	13.2667	13.7	13.2667	14.2667
	Error bars	0.169967	0.094281	0.163299	0.094281	0.04714
	100μmol/L	11.3	13.1	13.5	13.6	14.4
		11.4	12.7	13.8	13.7	14.4
		11.4	12.8	13.4	13.6	14.5
	Average	11.3667	12.8667	13.5667	13.6333	14.4333
	Error bars	0.04714	0.169967	0.169967	0.04714	0.04714
	150μmol/L	11.1	14.5	14.3	14.4	14.6
		11.4	14.2	14.2	14.4	14.3
		11.6	14	14.4	14.4	14.6
	Average	11.3667	14.2333	14.3	14.4	14.5
	Error bars	0.20548	0.20548	0.08165	0	0.141421
	200μmol/L	11.4	14.2	13.9	13.6	13.8
		11.6	14.1	14.1	14.2	13.6
		11.9	14.4	13.8	13.9	13.6
	Average	11.6333	14.2333	13.9333	13.9	13.6667
	Error bars	0.20548	0.124722	0.124722	0.244949	0.094281
	250μmol/L	11.1	13.2	14	14.1	13.4
		11.6	13.6	14.3	14	13.2
		11.8	13.5	14.3	13.6	13.2
	Average	11.5	13.4333	14.2	13.9	13.2667
	Error bars	0.294392	0.169967	0.141421	0.216025	0.094281

## Sheet: Sheet4
	Raw data Table 4: The raw data of Figure 1D
		The volume of NaOH (ml)						Titratable acid content(%)
		CK	50μmol/L	100μmol/L	150μmol/L	200μmol/L	250μmol/L	CK	50μmol/L	100μmol/L	150μmol/L	200μmol/L	250μmol/L
	0	5.95	5.9	5.95	5.85	5.8	5.85	0.08	0.079	0.08	0.078	0.078	0.078
		5.9	5.9	5.9	5.95	5.95	5.9	0.079	0.079	0.079	0.08	0.08	0.079
		5.9	5.85	5.8	5.9	5.9	5.9	0.079	0.078	0.078	0.079	0.079	0.079
	Average							0.079	0.079	0.079	0.079	0.079	0.079
	Error bars							0	0	0.001	0.001	0.001	0
	20d	4.8	5.2	5	5.4	5.2	5.1	0.064	0.07	0.067	0.072	0.07	0.068
		4.8	5.2	5	5.5	5.2	5.2	0.064	0.07	0.067	0.074	0.07	0.07
		4.7	5.1	4.8	5.5	5.3	5	0.063	0.068	0.064	0.074	0.071	0.067
	Average							0.064	0.069	0.066	0.073	0.07	0.068
	Error bars							0.001	0.001	0.001	0.001	0.001	0.001
	40d	4.2	4.4	4.8	5	4.9	4.5	0.056	0.059	0.064	0.067	0.066	0.06
		4.2	4.4	4.8	4.9	4.7	4.55	0.056	0.059	0.064	0.066	0.063	0.061
		4.3	4.3	4.7	4.9	4.8	4.4	0.058	0.058	0.063	0.066	0.064	0.059
	Average							0.057	0.059	0.064	0.066	0.064	0.06
	Error bars							0.001	0.001	0.001	0.001	0.001	0.001
	60d	3.5	4.2	4.4	4.6	4	3.9	0.047	0.056	0.059	0.062	0.054	0.052
		3.5	4.2	4.35	4.55	4.1	3.8	0.047	0.056	0.058	0.061	0.055	0.051
		3.5	4	4.2	4.45	4	3.8	0.047	0.054	0.056	0.06	0.054	0.051
	Average							0.047	0.055	0.058	0.061	0.054	0.051
	Error bars							0	0.001	0.001	0.001	0.001	0.001
	80d	3.3	3.7	3.9	4.3	3.8	3.4	0.044	0.05	0.052	0.058	0.051	0.046
		3.3	3.6	3.9	4.3	3.65	3.5	0.044	0.048	0.052	0.058	0.049	0.047
		3.2	3.6	3.9	4.3	3.7	3.5	0.043	0.048	0.052	0.058	0.05	0.047
	Average							0.044	0.049	0.052	0.058	0.05	0.046
	Error bars							0.0006	0.0006	0	0	0.0008	0.0006

## Sheet: Sheet5
	Raw data Table 5: The raw data of Figure 2A
		MDA contents (%)
		0d	20d	40d	60d	80d
	CK	3.512	6.848	8.921	11.172	15.205
		3.263	6.69	8.468	11.876	13.912
		3.546	6.323	9.22	12.432	15.696
	Average	3.44	6.62	8.87	11.827	14.938
	Error bars	0.126	0.22	0.309	0.515	0.753
	50μmol/L	3.688	6.13	7.549	10.703	12.375
		3.317	5.809	7.859	9.874	12.357
		3.56	5.627	8.893	10.062	12.712
	Average	3.521	5.855	8.101	10.213	12.481
	Error bars	1.476	2.447	3.41	4.21	5.081
	100μmol/L	3.66	5.501	6.896	8.955	11.162
		3.171	5.254	6.866	9.364	11.388
		3.538	5.68	7.62	9.785	11.878
	Average	3.456	5.478	7.127	9.368	11.476
	Error bars	0.208	0.175	0.349	0.339	0.299
	150μmol/L	3.372	5.387	6.397	7.965	8.773
		4.111	4.893	6.314	8.297	9.701
		2.885	5.099	6.431	8.149	9.453
	Average	3.456	5.126	6.381	8.137	9.309
	Error bars	0.504	0.203	0.049	0.136	0.392
	200μmol/L	3.355	5.879	7.483	10.155	10.927
		2.894	5.373	7.901	10.122	11.314
		4.182	6	6.802	10.083	11.515
	Average	3.477	5.75	7.395	10.12	11.252
	Error bars	0.533	0.271	0.453	0.03	0.244
	250μmol/L	3.716	5.969	7.671	11.259	12.86
		3.341	6.315	7.642	10.272	13.51
		3.262	6.174	7.819	10.881	13.375
	Average	3.44	6.153	7.711	10.804	13.248
	Error bars	0.198	0.142	0.078	0.407	0.28

## Sheet: Sheet6
	Raw data Table 6: The raw data of Figure 2B
		POD activity (U·g-1 FW)
		0d	20d	40d	60d	80d
	CK	0	2.083	2.917	2.917	2.917
		1.25	2.5	2.917	3.333	3.75
		2.917	1.667	3.333	3.333	3.75
	Average	1.389	2.083	3.056	3.194	3.472
	Error bars	1.195	0.34	0.196	0.196	0.393
	50μmol/L	0.833	2.917	3.333	4.167	4.167
		1.25	2.083	3.75	3.75	5
		2.083	3.333	3.333	4.583	3.75
	Average	1.389	2.778	3.472	4.167	4.306
	Error bars	0.52	0.52	0.196	0.34	0.52
	100μmol/L	1.25	3.333	3.75	5	5
		1.667	3.333	3.75	4.583	4.167
		1.667	2.917	4.167	4.583	5.417
	Average	1.528	3.194	3.889	4.722	4.861
	Error bars	0.196	0.196	0.196	0.196	0.52
	150μmol/L	0.417	2.917	5.417	4.167	6.25
		0.833	2.917	5	5.833	5.417
		2.917	4.167	4.583	5.833	5.417
	Average	1.389	3.333	5	5.278	5.694
	Error bars	1.094	0.589	0.34	0.786	0.393
	200μmol/L	0.417	2.917	4.583	4.167	4.167
		0.417	2.917	4.167	4.167	5.417
		3.75	3.333	3.333	4.583	5.417
	Average	1.528	3.056	4.028	4.306	5
	Error bars	1.571	0.196	0.52	0.196	0.589
	250μmol/L	1.667	2.5	3.75	3.333	3.333
		1.667	2.917	3.75	4.167	4.167
		1.25	2.5	3.75	4.167	4.167
	Average	1.528	2.639	3.75	3.889	3.889
	Error bars	0.196	0.196	0	0.393	0.393

## Sheet: Sheet7
	Raw data Table 7: The raw data of Figure 2C
		SOD activity (U·g-1 FW)
		0d	20d	40d	60d	80d
	CK	19.366	20.715	21.33	20.431	20.478
		19.389	20.786	21.615	20.999	20.076
		19.295	20.573	20.881	21.212	20.336
	Average	19.35	20.691	21.275	20.881	20.297
	Error bars	0.04	0.089	0.302	0.33	0.167
	50μmol/L	19.223	21.188	21.97	21.117	21.425
		19.176	21.236	22.23	21.591	21.473
		18.892	21.023	22.041	22.372	20.786
	Average	19.097	21.149	22.08	21.693	21.228
	Error bars	0.146	0.091	0.11	0.517	0.313
	100μmol/L	19.437	21.283	22.491	21.591	21.046
		19.389	21.283	22.348	21.828	21.757
		18.963	21.567	22.372	22.467	22.514
	Average	19.263	21.378	22.404	21.962	21.772
	Error bars	0.213	0.134	0.062	0.37	0.599
	150μmol/L	19.555	21.449	22.704	22.467	22.396
		19.46	21.544	23.011	22.727	22.254
		18.916	21.354	22.443	22.064	22.064
	Average	19.31	21.449	22.719	22.42	22.238
	Error bars	0.282	0.077	0.232	0.273	0.136
	200μmol/L	19.389	21.212	22.514	22.325	22.088
		19.626	21.402	22.325	23.295	21.165
		19.105	21.259	22.23	20.952	21.023
	Average	19.373	21.291	22.356	22.191	21.425
	Error bars	0.213	0.08	0.118	0.962	0.472
	250μmol/L	18.561	21.33	22.064	20.857	20.289
		18.868	21.094	22.135	21.094	22.893
		18.868	21.117	21.851	21.354	20.999
	Average	18.766	21.181	22.017	21.102	21.394
	Error bars	0.145	0.106	0.121	0.203	1.099

## Sheet: Sheet8
	Raw data Table 8: The raw data of Figure 2D
			Weight(kg)	Volume(ml)	ETH concentration	ETH concentration	ETH release rate	ETH release rate	Average	Error bars
					1	2	1	2
	CK	0d	0.55814	584	6e-05	5e-05	0.015695	0.0130792	0.0143871	0.001308
		20d	0.55587	584	0.00042	0.00046	0.110314	0.12082	0.115567	0.005253
		40d	0.55186	584	0.00098	0.00096	0.259269	0.253977	0.256623	0.002646
		60d	0.54625	584	0.00127	0.0013	0.339442	0.34746	0.343451	0.004009
		80d	0.54082	584	0.00136	0.00141	0.367146	0.380644	0.373895	0.006749
	50μmol/L	0d	0.57193	586	8e-05	6e-05	0.020492	0.015369	0.0179305	0.002562
		20d	0.56984	586	0.00056	0.00055	0.14397	0.141399	0.142685	0.001285
		40d	0.56656	586	0.00092	0.00095	0.237892	0.245649	0.241771	0.003879
		60d	0.56183	586	0.00109	0.00109	0.284223	0.284223	0.284223	0
		80d	0.55694	584	0.00119	0.00112	0.311955	0.293604	0.302779	0.009175
	100μmol/L	0d	0.55172	590	4e-05	5e-05	0.0106938	0.0133673	0.0120306	0.001337
		20d	0.54724	590	0.00016	0.00018	0.0431255	0.0485162	0.0458208	0.002695
		40d	0.54295	590	0.00054	0.0005	0.146699	0.135832	0.141265	0.005433
		60d	0.53882	590	0.00089	0.00079	0.243634	0.21626	0.229947	0.013687
		80d	0.53385	590	0.00096	0.00084	0.265243	0.232088	0.248665	0.016578
	150μmol/L	0d	0.55277	608	9e-05	8e-05	0.0247481	0.0219983	0.0233732	0.001375
		20d	0.54982	608	0.00012	0.00012	0.0331745	0.0331745	0.0331745	0
		40d	0.54458	608	0.00036	0.00037	0.100481	0.103272	0.101877	0.001396
		60d	0.53927	608	0.00045	0.00051	0.126838	0.14375	0.135294	0.008456
		80d	0.53558	608	0.00051	0.00056	0.14474	0.158931	0.151835	0.007095
	200μmol/L	0d	0.55988	604	6e-05	7e-05	0.016182	0.018879	0.0175305	0.001349
		20d	0.55633	604	0.00019	0.00017	0.0515701	0.0461417	0.0488559	0.002714
		40d	0.55126	604	0.00033	0.00036	0.0903929	0.0986105	0.0945017	0.004109
		60d	0.54751	604	0.00069	0.0007	0.190298	0.193056	0.191677	0.001379
		80d	0.54288	604	0.00074	0.00083	0.205828	0.230861	0.218345	0.012517
	250μmol/L	0d	0.55501	588	4e-05	6e-05	0.0105944	0.0158916	0.013243	0.002649
		20d	0.55344	588	0.00017	0.0002	0.0451539	0.0531223	0.0491381	0.003984
		40d	0.55038	588	0.00022	0.00021	0.0587594	0.0560885	0.057424	0.001335
		60d	0.54628	588	0.00096	0.00092	0.258329	0.247565	0.252947	0.005382
		80d	0.54121	588	0.00103	0.00112	0.279762	0.304207	0.291985	0.012223

## Sheet: Sheet9
	Raw data Table 9: The raw data of Figure 3
		CK	50μmol/L	100μmol/L	150μmol/L	200μmol/L	250μmol/L
	Esters	25.915	36.376	41.179	20.056	23.485	25.681
		28.95	37.449	41.584	18.791	25.189	27.645
		24.398	32.063	39.568	20.34	21.801	23.357
	Average	26.421	35.296	40.777	19.729	23.492	25.561
	Error bars	1.892	2.328	0.871	0.673	1.383	1.753
	Alcohols	40.621	26.97	20.511	80.315	24.999	20.939
		43.395	25.925	20.039	77.337	26.655	20.931
		35.984	27.622	19.921	86.338	22.782	20.449
	Average	40	26.839	20.157	81.33	24.812	20.773
	Error bars	3.057	0.699	0.255	3.744	1.587	0.229
	Aldehydes	33.651	85.881	108.412	69.825	92.88	79.498
		34.696	85.153	99.706	74.1	97.591	82.898
		29.185	77.468	111.373	63.27	81.65	68.623
	Average	32.511	82.834	106.497	69.065	90.707	77.006
	Error bars	2.39	3.806	4.952	4.454	6.687	6.088
	Ketones	5.953	0.487	0.521	0.415	0.373	0.096
		7.173	0.51	0.572	0.437	0.39	0.071
		5.657	0.47	0.446	0.387	0.317	0.106
	Average	6.261	0.489	0.513	0.413	0.36	0.091
	Error bars	0.656	0.016	0.052	0.02	0.031	0.015
	Others	2.843	6.145	9.825	5.775	3.446	4.454
		3.116	5.1155	9.451	6.27	3.82	4.504
		2.786	6.5	9.876	5.112	2.942	4.206
	Average	2.915	5.92	9.717	5.719	3.403	4.388
	Error bars	0.144	0.587	0.189	0.474	0.36	0.13
	Total aroma	108.983	155.859	180.448	176.386	145.183	130.668
		117.33	154.153	171.352	176.935	153.645	136.049
		98.01	144.123	181.184	175.447	129.492	116.741
	Average	108.108	151.378	177.661	176.256	142.773	127.819
	Error bars	7.912	5.177	4.471	0.614	10.007	8.136

## Sheet: Sheet10
	Raw data Table 10: The raw data of Figure 7
	Gene ID		CK			MT150
	β-actin	ct	23.66	23.65	23.66	22.88	22.92	22.95
	pycom09g05270	ct	27.18	27.14	26.91	25.98	25.88	25.93
		qRT-PCR	0.678302	0.697372	0.817902	0.933033	1	0.965936
		average	0.731192			0.966323
		error bars	0.0618055			0.0273405
		RPKM values	35.2524	36.5026	36.0431	72.4577	78.1924	81.604
		average	35.9327			77.418
		error bars	0.516327			3.7739
	pycom09g09820	ct	25.53	25.48	25.57	29.56	29.65	29.45
		qRT-PCR	0.965936	1	0.939523	0.0354026	0.0332616	0.0382075
		average	0.968486			0.0356239
		error bars	0.0247555			0.00202522
		RPKM values	72.9779	76.525	72.9897	2.53798	1.93508	2.16222
		average	74.1642			2.21176
		error bars	1.66934			0.248613
	pycom15g00250	ct	26.53	26.56	26.5	29.76	29.53	29.29
		qRT-PCR	0.97942	0.959264	1	0.0625	0.0733022	0.0865693
		average	0.979561			0.0741238
		error bars	0.0166307			0.00984343
		RPKM values	211.696	205.643	203.857	22.4047	20.0686	17.7618
		average	207.065			20.0784
		error bars	3.35457			1.89547
	pycom08g03050	ct	28.3	28.2	28.35	30.57	30.73	30.7
		qRT-PCR	0.933033	1	0.90125	0.115824	0.103665	0.105843
		average	0.944761			0.108444
		error bars	0.0411585			0.00529342
		RPKM values	66.1263	64.264	57.592	7.55716	7.4285	5.13551
		average	62.6608			6.70706
		error bars	3.66391			1.11249
	pycom09g02160	ct	26.77	26.79	26.76	28.56	28.69	28.6
		qRT-PCR	0.993092	0.97942	1	0.171943	0.157127	0.167241
		average	0.990838			0.165437
		error bars	0.00855159			0.0061817
		RPKM values	25.1022	27.2761	25.6894	3.04557	2.21903	2.70451
		average	26.0226			2.65637
		error bars	0.918227			0.339146
	pycom111g05530	ct	35.54	35.53	35.31	36.44	36.03	37.18
		qRT-PCR	0.852635	0.858565	1	0.273573	0.363493	0.163799
		average	0.903733			0.266955
		error bars	0.0681138			0.0816589
		RPKM values	1.71933	0.857766	1.57059	0.389672	0.342681	0.388159
		average	1.38256			0.373504
		error bars	0.376022			0.0218039
	pycom17g24810	ct	27.01	27	27.04	30.92	30.76	30.8
		qRT-PCR	0.993092	1	0.972655	0.0395549	0.0441942	0.0429857
		average	0.988582			0.0422449
		error bars	0.0116101			0.00196508
		RPKM values	32.2081	30.3489	31.3585	1.00472	0.573934	0.560823
		average	31.3052			0.713159
		error bars	0.759952			0.206234
	pycom17g24820	ct	26.73	26.57	26.7	31.5	31.22	30.89
		qRT-PCR	0.895025	1	0.913831	0.0196408	0.0238478	0.029977
		average	0.936286			0.0244885
		error bars	0.0457025			0.00424398
		RPKM values	19.4625	19.5141	21.0754	0.168565	0.348708	0.990284
		average	20.0173			0.502519
		error bars	0.748463			0.352656
	pycom07g24090	ct	26.04	25.89	25.89	26.14	26.14	26.18
		qRT-PCR	0.90125	1	1	0.503478	0.503478	0.48971
		average	0.967083			0.498889
		error bars	0.046551			0.00649012
		RPKM values	1.94172	0.944367	0.809872	0.185471	0.234956	0.503766
		average	1.23199			0.308064
		error bars	0.504852			0.139849
	pycom06g10250	ct	32.02	31.92	31.92	30.09	30.65	29.9
		qRT-PCR	0.384219	0.411796	0.411796	0.876606	0.594604	1
		average	0.402603			0.823736
		error bars	0.0129998			0.169672
		RPKM values	4.32714	3.99059	3.7229	7.03237	10.9115	10.774
		average	4.01354			9.57262
		error bars	0.247213			1.79711

[truncated: 1 more sheets: Sheet11]
